# Supplementary material for: Identification and analysis of oxygen responsive microRNAs in the root of wild tomato (S. habrochaites)
Source: BMC Plant Biol. 2019 Mar 12;19:100. doi: 10.1186/s12870-019-1698-x (PMC6416974; doi:10.1186/s12870-019-1698-x)
Supplement: Supplementary file 1 — The primers used in this study. (XLSX 11 kb) [file 12870_2019_1698_MOESM1_ESM.xlsx]

## Sheet: Sheet1
Additional file 1. The primers used in this study.
Name	Sequence
Used for stem-loop qRT-PCR
sly-miR159_F	ACACTCCAGCTGGGTTTGGATTGAAGGGA
sly-miR159_RT	CTCAACTGGTGTCGTGGAGTCGGCAATTCAGTTGAGTAGAGCTC
sly_miR160a_F	ACACTCCAGCTGGGTGCCTGGCTCCCTGT
sly_miR160a_RT	CTCAACTGGTGTCGTGGAGTCGGCAATTCAGTTGAGTGGCATAC
sly-miR167a_F	ACACTCCAGCTGGGTGAAGCTGCCAGCAT
sly-miR167a_RT	CTCAACTGGTGTCGTGGAGTCGGCAATTCAGTTGAGTAGATCAT
sly-miR169b_F	ACACTCCAGCTGGGTAGCCAAGGATGACT
sly-miR169b_RT	CTCAACTGGTGTCGTGGAGTCGGCAATTCAGTTGAGCAGGCAAG
sly-miR171a_F	ACACTCCAGCTGGGTGATTGAGCCGTGCC
sly-miR171a_RT	CTCAACTGGTGTCGTGGAGTCGGCAATTCAGTTGAGGATATTGG
sly-miR390a-5p_F	ACACTCCAGCTGGGAAGCTCAGGAGGGAT
sly-miR390a-5p_RT	CTCAACTGGTGTCGTGGAGTCGGCAATTCAGTTGAGGGTGCTAT
sly-miR395a_F	ACACTCCAGCTGGGCTGAAGTGTTTGGGGG
sly-miR395a_RT	CTCAACTGGTGTCGTGGAGTCGGCAATTCAGTTGAGGGAGTTCC
sly-miR396b_F	ACACTCCAGCTGGGTTCCACAGCTTTCTT
sly-miR396b_RT	CTCAACTGGTGTCGTGGAGTCGGCAATTCAGTTGAGAAGTTCAA
sly-miR482b_F	ACACTCCAGCTGGGTCTTGCCTACACCGCC
sly-miR482b_RT	CTCAACTGGTGTCGTGGAGTCGGCAATTCAGTTGAGGGCATGGG
sly-miR399_F	ACACTCCAGCTGGG TGCCAAAGGAGAGTT
sly-miR399_RT	CTCAACTGGTGTCGTGGAGTCGGCAATTCAGTTGAGTAGGGCAA
sly-miRN1a,b_F	ACACTCCAGCTGGGTGTGGGCTCCCCATT
sly-miRN1a,b_RT	CTCAACTGGTGTCGTGGAGTCGGCAATTCAGTTGAGGGGTCGAA
Stem-loop_U	TGGTGTCGTGGAGTCG
Used for qRT-PCR
sly-NF-YA1_F	TACCCTTTCGCTGACACTTACTT
sly-NF-YA1_R	TCTAGCTTGGCACGGACCTG
sly-NF-YA3_F	AAGCATTCAGAGTTAGATGGGAGTT
sly-NF-YA3_R	AGGGACCATAGGCTGACCAA
sly-SULTR_F	TGGCGGTAACAAGAGAAGGT
sly-SULTR_R	TACCCAATCGCGCCTTCTAT
sly-GRF4_F	GGTTCTTCAGTCATCCTA
sly-GRF4_R	ACTTCCACTTCTATTGCTGCTC
sly-ARF10_F	CAGGTCCAGCAGTCCTTTCT
sly-ARF10_R	CGCTGGAAACTTGGTGGTAA
sly-actin_F	GTGTCAGCCACACTGTCCCA
sly-actin_R	TAACCACGCTCGGTCAGGAT
U6_F	TCTAACAGTGTAGTTTGTCCCTTCG
U6_R	TTGTGCGTGTCATCCTTGC
