# Supplementary material for: Identification and analysis of oxygen responsive microRNAs in the root of wild tomato (S. habrochaites)
Source: BMC Plant Biol. 2019 Mar 12;19:100. doi: 10.1186/s12870-019-1698-x (PMC6416974; doi:10.1186/s12870-019-1698-x)
Supplement: Supplementary file 3 — The miRNAs and their expression detected in hypoxiated and control wild tomato root by high-throughput sequencing technique. (XLSX 14 kb) [file 12870_2019_1698_MOESM3_ESM.xlsx]

## Sheet: Sheet1
Additional file 3. The miRNAs and their expression detected in hypoxiated and control wild tomato root by high-throughput sequencing technique.
miRNA name	Reads			Normalized expression (TPM)
	CK	Hypoxia		CK	Hypoxia
sly-miR156a	152	78		5.75	2.88
sly-miR156b	966	123		36.51	4.53
sly-miR156c	14	996		0.53	36.72
sly-miR156d-3p	766	476		28.95	17.55
sly-miR156d-5p	87	90		3.29	3.32
sly-miR156e-3p	63	38		2.38	1.4
sly-miR156e-5p	1	0		0.04	0
sly-miR159	80161	45478		3029.95	1676.49
sly-miR160a	742	3207		28.05	118.22
sly-miR162	18616	11992		703.65	442.07
sly-miR164a-3p	58	54		2.19	1.99
sly-miR164a-5p	45	14		1.7	0.52
sly-miR164b-3p	1077	49		40.71	1.81
sly-miR164b-5p	68	1092		2.57	40.26
sly-miR166a	1338	21128		50.57	778.86
sly-miR166b	36019	6163		1361.46	227.19
sly-miR166c-3p	14769	7504		558.24	276.63
sly-miR166c-5p	32	1086		1.21	40.03
sly-miR167a	5083	3431		192.13	126.48
sly-miR167b-3p	222	63		8.39	2.32
sly-miR167b-5p	82	118		3.1	4.35
sly-miR168a-3p	9686	951		366.11	35.06
sly-miR168a-5p	39132	5970		1479.13	220.08
sly-miR168b-3p	6586	30084		248.94	1109.01
sly-miR168b-5p	793	1057		29.97	38.96
sly-miR169a	19	17		0.72	0.63
sly-miR169b	101	11		3.82	0.41
sly-miR169c	13	22		0.49	0.81
sly-miR169d	1	1		0.04	0.04
sly-miR169e-3p	0	3		0	0.11
sly-miR169e-5p	4	21		0.15	0.77
sly-miR171a	5213	2731		197.04	100.67
sly-miR171b	251	255		9.49	9.4
sly-miR171c	5	4		0.19	0.15
sly-miR171d	2307	1187		87.2	43.76
sly-miR171e	406	170		15.35	6.27
sly-miR172a	7	19		0.26	0.7
sly-miR172b	39	16		1.47	0.59
sly-miR1916	9	6		0.34	0.22
sly-miR1917	183	150		6.92	5.53
sly-miR1918	28	7		1.06	0.26
sly-miR1919a	64	53		2.42	1.95
sly-miR1919b	1003	118		37.91	4.35
sly-miR1919c-3p	107	50		4.04	1.84
sly-miR1919c-5p	59	723		2.23	26.65
sly-miR319a	261	192		9.87	7.08
sly-miR319b	2056	1885		77.71	69.49
sly-miR319c-3p	394	219		14.89	8.07
sly-miR319c-5p	3	0		0.11	0
sly-miR390a-3p	1120	1197		42.33	44.13
sly-miR390a-5p	1460	27		55.19	1
sly-miR390b-3p	145	99		5.48	3.65
sly-miR390b-5p	1100	931		41.58	34.32
sly-miR394-3p	0	6		0	0.22
sly-miR394-5p	9	25		0.34	0.92
sly-miR395a	28	83		1.06	3.06
sly-miR395b	531	6		20.07	0.22
sly-miR396a-3p	1979	1128		74.8	41.58
sly-miR396a-5p	1565	1334		59.15	49.18
sly-miR396b	924	504		34.93	18.58
sly-miR397	1115	999		42.15	36.83
sly-miR399	179	399		6.77	14.71
sly-miR403-3p	14702	6567		555.71	242.08
sly-miR403-5p	19	17		0.72	0.63
sly-miR477-3p	14	10		0.53	0.37
sly-miR477-5p	1	0		0.04	0
sly-miR482a	2146	2798		81.12	103.14
sly-miR482b	278595	153689		10530.4	5665.54
sly-miR482c	5			0.19
sly-miR482d-3p	3078	1706		116.34	62.89
sly-miR482d-5p	85	22		3.21	0.81
sly-miR482e-3p	7786	5821		294.3	214.58
sly-miR482e-5p	88	30		3.33	1.11
sly-miR5300	3924	2394		148.32	88.25
sly-miR5302b-3p	1			0.04	0
sly-miR5302a	0	1		0	0.04
sly-miR5303	64	43		2.42	1.59
sly-miR6022	396	403		14.97	14.86
sly-miR6023	22	21		0.83	0.77
sly-miR6024	5783	3062		218.59	112.88
sly-miR6026	14134	8602		534.24	317.1
sly-miR6027-3p	30921	16758		1168.76	617.76
sly-miR6027-5p	1138	88		43.01	3.24
sly-miR9469-3p	2	9		0.08	0.33
sly-miR9469-5p	2	5		0.08	0.18
sly-miR9470-3p	4	11		0.15	0.41
sly-miR9470-5p	1			0.04	0
sly-miR9471a-3p	14	41		0.53	1.51
sly-miR9471a-5p	1	0		0.04	0
sly-miR9471b-3p	40903	31371		1546.07	1156.45
sly-miR9471b-5p	20	7		0.76	0.26
sly-miR9472-3p	126	257		4.76	9.47
sly-miR9472-5p	2	2		0.08	0.07
sly-miR9474-3p	57	46		2.15	1.7
sly-miR9474-5p	15	6		0.57	0.22
sly-miR9475-3p	23	25		0.87	0.92
sly-miR9475-5p	24	4		0.91	0.15
sly-miR9476-3p	52	17		1.97	0.63
sly-miR9476-5p	27	23		1.02	0.85
sly-miR9477-3p	13	5		0.49	0.18
sly-miR9477-5p	2	2		0.08	0.07
sly-miR9478-3p	21	17		0.79	0.63
sly-miR9479-3p	205	189		7.75	6.97
sly-miR9479-5p	7			0.26	0
