# Supplementary material for: Identification and analysis of oxygen responsive microRNAs in the root of wild tomato (S. habrochaites)
Source: BMC Plant Biol. 2019 Mar 12;19:100. doi: 10.1186/s12870-019-1698-x (PMC6416974; doi:10.1186/s12870-019-1698-x)
Supplement: Supplementary file 4 — The differentially expressed miRNAs between hypoxiated and control wild tomato root detected by high-throughput sequencing technique. (XLSX 13 kb) [file 12870_2019_1698_MOESM4_ESM.xlsx]

## Sheet: Sheet1
Additional file 4. The differentially expressed miRNAs between hypoxiated and control wild tomato root detected by high-throughput sequencing technique.
miRNA name	Reads			Normalized expression (TPM)		Ratio (CK/Hypoxia)	Flod-change[log2(CK/Hypoxia)]	P-value	Up/Down regulated
	CK	Hypoxia		CK	Hypoxia
sly-miR156d-3p	76	23		2.87	0.85	3.38	1.75702	2.76e-08	Down
sly-miR156e-3p	64	37		2.42	1.36	1.78	0.831877	0.0049052	Down
sly-miR159	67294	42506		2543.6	1566.93	1.62	0.695994	0	Down
sly-miR162	18408	11806		695.79	435.21	1.6	0.678072	0	Down
sly-miR164a-3p	51	22		1.93	0.81	2.38	1.25096	0.000432284	Down
sly-miR166c-3p	11395	7422		430.71	273.6	1.57	0.650765	4.46e-208	Down
sly-miR166c-5p	3253	1100		122.96	40.55	3.03	1.59932	7.17e-256	Down
sly-miR167a	4965	3360		187.67	123.86	1.52	0.604071	1.03e-78	Down
sly-miR167b-5p	230	134		8.69	4.94	1.76	0.815575	1.21e-07	Down
sly-miR168a-3p	1163	514		43.96	18.95	2.32	1.21412	1.4e-61	Down
sly-miR168b-3p	4896	1813		185.06	66.83	2.77	1.46989	0	Down
sly-miR169b	97	21		3.67	0.77	4.77	2.25399	1.65e-13	Down
sly-miR169d	90	20		3.4	0.74	4.59	2.19849	2.13e-12	Down
sly-miR169e-5p	89	21		3.36	0.77	4.36	2.12433	9.6e-12	Down
sly-miR171a	5138	2690		194.21	99.16	1.96	0.970854	6.77e-185	Down
sly-miR171d	1149	603		43.43	22.23	1.95	0.963474	1.55e-42	Down
sly-miR171e	365	155		13.8	5.71	2.42	1.27501	7.03e-22	Down
sly-miR390a-3p	752	365		28.42	13.46	2.11	1.07724	9.5e-34	Down
sly-miR390a-5p	1451	688		54.85	25.36	2.16	1.11103	1.13e-66	Down
sly-miR390b-3p	73	45		2.76	1.66	1.66	0.731183	0.00666274	Down
sly-miR395a	476	83		17.99	3.06	5.88	2.55582	2.33e-70	Down
sly-miR395b	476	83		17.99	3.06	5.88	2.55582	2.33e-70	Down
sly-miR396a-3p	1787	1034		67.55	38.12	1.77	0.823749	2.37e-50	Down
sly-miR396b	913	611		34.51	22.52	1.53	0.613532	1.64e-16	Down
sly-miR403-3p	14463	6470		546.68	238.51	2.29	1.19535	0	Down
sly-miR482b	273501	150664		10337.9	5554.03	1.86	0.895303	0	Down
sly-miR482d-3p	3021	1639		114.19	60.42	1.89	0.918386	3.74e-100	Down
sly-miR482d-5p	85	54		3.21	1.99	1.61	0.687061	0.00548466	Down
sly-miR482e-5p	687	465		25.97	17.14	1.52	0.604071	2.91e-12	Down
sly-miR5300	3814	2311		144.16	85.19	1.69	0.757023	2.08e-91	Down
sly-miR6024	72	39		2.72	1.44	1.89	0.918386	0.00107188	Down
sly-miR6026	13676	8254		516.93	304.27	1.7	0.765535	0	Down
sly-miR6027-3p	29955	15370		1132.25	566.59	2	1	0	Down
sly-miR160a	683	3035		25.82	111.88	0.23	-2.12029	0	Up
sly-miR399	161	341		6.09	12.57	0.48	-1.05889	4.63e-15	Up
sly-miR9472-3p	126	257		4.76	9.47	0.5	-1	7.6e-11	Up
