# Supplementary material for: Identification and analysis of oxygen responsive microRNAs in the root of wild tomato (S. habrochaites)
Source: BMC Plant Biol. 2019 Mar 12;19:100. doi: 10.1186/s12870-019-1698-x (PMC6416974; doi:10.1186/s12870-019-1698-x)
Supplement: Supplementary file 6 — Predicated targets of differentially expressed known miRNAs between hypoxiated and control wild tomato root by psRNATarget. (XLSX 84 kb) [file 12870_2019_1698_MOESM6_ESM.xlsx]

## Sheet: psRNATargetJob-1515983107569914
Additional file 6. Predicated targets of differentially expressed known miRNAs between hypoxiated and control wild tomato root by psRNATarget.
miRNA_Acc.	Target_Acc.	Expectation	UPE$	miRNA_start	miRNA_end	Target_start	Target_end	miRNA_aligned_fragment	Target_aligned_fragment	Inhibition	Target_Desc.	Multiplicity
sly-miR160a	Solyc11g069500.1.1	0	21.851	1	21	1302	1322	UGCCUGGCUCCCUGUAUGCCA	AGGCAUACAGGGAGCCAGGCA	Cleavage	evidence_code:10F0H1E1IEG genomic_reference:SL2.50ch11 gene_region:51188434-51191569 transcript_region:SL2.50ch11:51188434..51191569- go_terms:GO:0046982,GO:0005516 functional_description:"Auxin response factor 16 (AHRD V1 ***- D9IVB4_SOLLC); contains Interpro domain(s) IPR010525 Auxin response factor "	1
sly-miR171d	Solyc08g078800.1.1	0	16.529	1	20	394	413	UUGAGCCGCGCCAAUAUCAC	AUGAUAUUGGCGCGGCUCAA	Cleavage	evidence_code:10F0H1E1IEG genomic_reference:SL2.50ch08 gene_region:59683241-59684665 transcript_region:SL2.50ch08:59683241..59684665- go_terms:GO:0003700 functional_description:"GRAS family transcription factor (AHRD V1 **-* B9GVG4_POPTR); contains Interpro domain(s) IPR005202 GRAS transcription factor "	1
sly-miR160a	Solyc09g007810.2.1	0.5	24.765	1	21	1597	1617	UGCCUGGCUCCCUGUAUGCCA	UGGCAUGCAGGGAGCCAGGCA	Cleavage	genomic_reference:SL2.50ch09 gene_region:1332643-1335760 transcript_region:SL2.50ch09:1332643..1335760- go_terms:GO:0003700,GO:0035198 functional_description:"Auxin response factor 3 (AHRD V1 **** A4L9W4_GOSHI); contains Interpro domain(s) IPR010525 Auxin response factor "	1
sly-miR160a	Solyc11g013470.1.1	0.5	20.89	1	21	543	563	UGCCUGGCUCCCUGUAUGCCA	GGGCAUGCAGGGAGCCAGGCA	Cleavage	evidence_code:10F0H0E1IEG genomic_reference:SL2.50ch11 gene_region:6496469-6499311 transcript_region:SL2.50ch11:6496469..6499311- functional_description:"Auxin response factor 17 (Fragment) (AHRD V1 *-*- D3K083_ARATH)"	1
sly-miR166c-3p	Solyc12g044410.1.1	0.5	19.251	1	21	548	568	UCGGACCAGGCUUCAUUCCUC	CUGGAAUGAAGCCUGGUCCGG	Cleavage	evidence_code:10F0H1E1IEG genomic_reference:SL2.50ch12 gene_region:44793673-44801092 transcript_region:SL2.50ch12:44793673..44801092+ go_terms:GO:0006355,GO:0045449 functional_description:"Class III homeodomain-leucine zipper (AHRD V1 ***- Q1WD30_GINBI); contains Interpro domain(s) IPR013978 MEKHLA "	1
sly-miR166c-3p	Solyc03g120910.2.1	0.5	19.503	1	21	849	869	UCGGACCAGGCUUCAUUCCUC	CUGGAAUGAAGCCUGGUCCGG	Cleavage	genomic_reference:SL2.50ch03 gene_region:63195847-63202781 transcript_region:SL2.50ch03:63195847..63202781+ go_terms:GO:0003700 functional_description:"Class III homeodomain-leucine zipper (AHRD V1 ***- Q1WD30_GINBI); contains Interpro domain(s) IPR013978 MEKHLA "	1
sly-miR171a	Solyc08g078800.1.1	0.5	18.525	1	21	396	416	UGAUUGAGCCGUGCCAAUAUC	GAUAUUGGCGCGGCUCAAUCA	Cleavage	evidence_code:10F0H1E1IEG genomic_reference:SL2.50ch08 gene_region:59683241-59684665 transcript_region:SL2.50ch08:59683241..59684665- go_terms:GO:0003700 functional_description:"GRAS family transcription factor (AHRD V1 **-* B9GVG4_POPTR); contains Interpro domain(s) IPR005202 GRAS transcription factor "	1
sly-miR171a	Solyc01g090950.2.1	0.5	21.062	1	21	1570	1590	UGAUUGAGCCGUGCCAAUAUC	GAUAUUGGCGCGGCUCAAUCA	Cleavage	genomic_reference:SL2.50ch01 gene_region:76416878-76419772 transcript_region:SL2.50ch01:76416878..76419772- functional_description:"GRAS family transcription factor (AHRD V1 **-- B9GPD0_POPTR); contains Interpro domain(s) IPR005202 GRAS transcription factor "	1
sly-miR9472-3p	Solyc01g080150.2.1	0.5	12.203	1	21	356	376	UUCACAAUCUCUGCUGAAAAA	GUUUUCAGCAGAGGUUGUGAA	Cleavage	genomic_reference:SL2.50ch01 gene_region:71838477-71840230 transcript_region:SL2.50ch01:71838477..71840230+ go_terms:GO:0016765 functional_description:"tRNA dimethylallyltransferase (AHRD V1 *-*- B6JYB4_SCHJY); contains Interpro domain(s) IPR002627 tRNA isopentenyltransferase "	1
sly-miR9472-3p	Solyc11g040080.1.1	0.5	15.381	1	21	88	108	UUCACAAUCUCUGCUGAAAAA	CAUUUCAGCAGGGAUUGUGAA	Cleavage	evidence_code:10F0H1E0IEG genomic_reference:SL2.50ch11 gene_region:28457979-28458140 transcript_region:SL2.50ch11:28457979..28458140+ functional_description:"Ycf2 (AHRD V1 ***- A6Y9V5_CERJA)"	1
sly-miR160a	Solyc10g086130.1.1	1	17.637	1	21	1368	1388	UGCCUGGCUCCCUGUAUGCCA	UGGUAUGCAGGGAGCCAGGCA	Cleavage	evidence_code:10F0H1E0IEG genomic_reference:SL2.50ch10 gene_region:64394738-64396728 transcript_region:SL2.50ch10:64394738..64396728- go_terms:GO:0005634,GO:0006355 functional_description:"Auxin response factor 3 (AHRD V1 ***- A4L9W4_GOSHI); contains Interpro domain(s) IPR010525 Auxin response factor "	1
sly-miR166c-3p	Solyc11g069470.1.1	1	23.445	1	21	560	580	UCGGACCAGGCUUCAUUCCUC	CUGGGAUGAAGCCUGGUCCGG	Cleavage	evidence_code:10F1H1E1IEG genomic_reference:SL2.50ch11 gene_region:51150759-51156271 transcript_region:SL2.50ch11:51150759..51156271+ go_terms:GO:0006355,GO:0045449 functional_description:"Class III homeodomain-leucine zipper (AHRD V1 ***- Q1WD30_GINBI); contains Interpro domain(s) IPR013978 MEKHLA "	1
sly-miR166c-3p	Solyc02g069830.2.1	1	19.296	1	21	618	638	UCGGACCAGGCUUCAUUCCUC	UUGGGAUGAAGCCUGGUCCGG	Cleavage	genomic_reference:SL2.50ch02 gene_region:34234662-34242222 transcript_region:SL2.50ch02:34234662..34242222- go_terms:GO:0005515,GO:0003677 functional_description:"Class III homeodomain-leucine zipper (AHRD V1 ***- Q1WD30_GINBI); contains Interpro domain(s) IPR013978 MEKHLA "	1
sly-miR166c-3p	Solyc02g024070.2.1	1	21.121	1	21	808	828	UCGGACCAGGCUUCAUUCCUC	UUGGGAUGAAGCCUGGUCCGG	Cleavage	genomic_reference:SL2.50ch02 gene_region:15627267-15633567 transcript_region:SL2.50ch02:15627267..15633567+ go_terms:GO:0005515,GO:0003677 functional_description:"Class III homeodomain-leucine zipper (AHRD V1 ***- Q1WD30_GINBI); contains Interpro domain(s) IPR013978 MEKHLA "	1
sly-miR169b	Solyc03g121940.2.1	1	17.526	1	21	1021	1041	UAGCCAAGGAUGACUUGCCUG	GUGGGAAGUCAUCCUUGGCUA	Cleavage	genomic_reference:SL2.50ch03 gene_region:63991444-63996098 transcript_region:SL2.50ch03:63991444..63996098- go_terms:GO:0005634 functional_description:"Nuclear transcription factor Y subunit A-3 (AHRD V1 *-*- B6TQI5_MAIZE); contains Interpro domain(s) IPR001289 CCAAT-binding transcription factor, subunit B "	1
sly-miR169d	Solyc03g121940.2.1	1	17.526	1	21	1021	1041	UAGCCAAGGAUGACUUGCCUA	GUGGGAAGUCAUCCUUGGCUA	Cleavage	genomic_reference:SL2.50ch03 gene_region:63991444-63996098 transcript_region:SL2.50ch03:63991444..63996098- go_terms:GO:0005634 functional_description:"Nuclear transcription factor Y subunit A-3 (AHRD V1 *-*- B6TQI5_MAIZE); contains Interpro domain(s) IPR001289 CCAAT-binding transcription factor, subunit B "	1
sly-miR169e-5p	Solyc03g121940.2.1	1	17.526	1	22	1020	1041	UAGCCAAGGAUGACUUGCCUUU	UGUGGGAAGUCAUCCUUGGCUA	Cleavage	genomic_reference:SL2.50ch03 gene_region:63991444-63996098 transcript_region:SL2.50ch03:63991444..63996098- go_terms:GO:0005634 functional_description:"Nuclear transcription factor Y subunit A-3 (AHRD V1 *-*- B6TQI5_MAIZE); contains Interpro domain(s) IPR001289 CCAAT-binding transcription factor, subunit B "	1
sly-miR171d	Solyc01g090950.2.1	1	20.723	1	20	1568	1587	UUGAGCCGCGCCAAUAUCAC	GGGAUAUUGGCGCGGCUCAA	Cleavage	genomic_reference:SL2.50ch01 gene_region:76416878-76419772 transcript_region:SL2.50ch01:76416878..76419772- functional_description:"GRAS family transcription factor (AHRD V1 **-- B9GPD0_POPTR); contains Interpro domain(s) IPR005202 GRAS transcription factor "	1
sly-miR171e	Solyc01g090950.2.1	1	20.723	1	21	1567	1587	UUGAGCCGCGUCAAUAUCUCU	AGGGAUAUUGGCGCGGCUCAA	Cleavage	genomic_reference:SL2.50ch01 gene_region:76416878-76419772 transcript_region:SL2.50ch01:76416878..76419772- functional_description:"GRAS family transcription factor (AHRD V1 **-- B9GPD0_POPTR); contains Interpro domain(s) IPR005202 GRAS transcription factor "	1
sly-miR482b	Solyc02g036270.2.1	1	12.267	1	22	514	535	UCUUGCCUACACCGCCCAUGCC	GGUAUGGGUGGUGUAGGUAAGA	Cleavage	genomic_reference:SL2.50ch02 gene_region:21186128-21188706 transcript_region:SL2.50ch02:21186128..21188706+ go_terms:GO:0005515,GO:0000166 functional_description:"Cc-nbs-lrr, resistance protein"	1
sly-miR482d-3p	Solyc06g005410.2.1	1	15.569	1	22	377	398	UUUCCUAUUCCACCCAUGCCAA	AUGGCAUUGGUGGAAUAGGAAA	Cleavage	genomic_reference:SL2.50ch06 gene_region:421845-422623 transcript_region:SL2.50ch06:421845..422623- functional_description:"Unknown Protein (AHRD V1)"	1
sly-miR6024	Solyc05g008070.2.1	1	20.681	1	22	543	564	UUUUAGCAAGAGUUGUUUUACC	GGUAAGACAACUCUUGCUAGAA	Cleavage	genomic_reference:SL2.50ch05 gene_region:2500501-2503179 transcript_region:SL2.50ch05:2500501..2503179+ go_terms:GO:0005515,GO:0000166 functional_description:"Cc-nbs-lrr, resistance protein"	1
sly-miR6024	Solyc10g008230.1.1	1	18.537	1	22	511	532	UUUUAGCAAGAGUUGUUUUACC	GGCAAAACGACUCUUGCUAGAA	Cleavage	evidence_code:10F0H1E0IEG genomic_reference:SL2.50ch10 gene_region:2340383-2343211 transcript_region:SL2.50ch10:2340383..2343211+ go_terms:GO:0005515 functional_description:"Cc-nbs-lrr, resistance protein"	1
sly-miR6024	Solyc10g008240.2.1	1	17.623	1	22	511	532	UUUUAGCAAGAGUUGUUUUACC	GGCAAAACGACUCUUGCUAGAA	Cleavage	genomic_reference:SL2.50ch10 gene_region:2346611-2349504 transcript_region:SL2.50ch10:2346611..2349504+ go_terms:GO:0005515 functional_description:"Cc-nbs-lrr, resistance protein"	1
sly-miR156d-3p	Solyc05g054370.2.1	1.5	17.384	1	22	599	620	GCUCACUGCUCUAUCUGUCACC	AGAGACAGGUAGAGCGGUGGGC	Cleavage	genomic_reference:SL2.50ch05 gene_region:63429580-63438492 transcript_region:SL2.50ch05:63429580..63438492- go_terms:GO:0003995 functional_description:"Acyl-CoA dehydrogenase (AHRD V1 *-** A3JBQ6_9ALTE); contains Interpro domain(s) IPR009100 Acyl-CoA dehydrogenase/oxidase, middle and N-terminal "	1
sly-miR159	Solyc01g009070.2.1	1.5	21.371	1	21	956	976	UUUGGAUUGAAGGGAGCUCUA	UGGAGCUCCCUUCACUCCAAA	Cleavage	genomic_reference:SL2.50ch01 gene_region:3075589-3080069 transcript_region:SL2.50ch01:3075589..3080069- go_terms:GO:0003700 functional_description:"MYB transcription factor (AHRD V1 **-* Q9FR97_ARATH); contains Interpro domain(s) IPR015495 Myb transcription factor "	1
sly-miR159	Solyc10g019260.1.1	1.5	18.692	1	21	139	159	UUUGGAUUGAAGGGAGCUCUA	UGGAGCUCCAUUCGAUCCAAA	Cleavage	evidence_code:10F0H1E0IEG genomic_reference:SL2.50ch10 gene_region:12672810-12674303 transcript_region:SL2.50ch10:12672810..12674303+ go_terms:GO:0003677,GO:0045449 functional_description:"MYB family transcription factor-like (AHRD V1 *--- Q9LHS6_ARATH); contains Interpro domain(s) IPR015495 Myb transcription factor "	1
sly-miR159	Solyc01g090530.1.1	1.5	17.653	1	21	85	105	UUUGGAUUGAAGGGAGCUCUA	UGGAGCUCCAUUCGAUCCAAA	Cleavage	evidence_code:10F0H1E0IEG genomic_reference:SL2.50ch01 gene_region:75956882-75959366 transcript_region:SL2.50ch01:75956882..75959366+ go_terms:GO:0016563,GO:0003700 functional_description:"MYB transcription factor (AHRD V1 *--* Q9FR97_ARATH); contains Interpro domain(s) IPR015495 Myb transcription factor "	1
sly-miR159	Solyc06g073640.2.1	1.5	16.596	1	21	1043	1063	UUUGGAUUGAAGGGAGCUCUA	UCGAGCUCCCUUCACUCCAAA	Cleavage	genomic_reference:SL2.50ch06 gene_region:41820787-41825280 transcript_region:SL2.50ch06:41820787..41825280- go_terms:GO:0003700 functional_description:"MYB transcription factor (AHRD V1 **-* Q9FR97_ARATH); contains Interpro domain(s) IPR015495 Myb transcription factor "	1
sly-miR169b	Solyc08g062210.2.1	1.5	19.433	1	21	1100	1120	UAGCCAAGGAUGACUUGCCUG	UCGGCAGUUCAUCCUUGGCUA	Cleavage	genomic_reference:SL2.50ch08 gene_region:47964141-47973284 transcript_region:SL2.50ch08:47964141..47973284+ go_terms:GO:0003700 functional_description:"Nuclear transcription factor Y subunit A-3 (AHRD V1 **** B6TQI5_MAIZE); contains Interpro domain(s) IPR001289 CCAAT-binding transcription factor, subunit B "	1
sly-miR169d	Solyc08g062210.2.1	1.5	19.433	1	21	1100	1120	UAGCCAAGGAUGACUUGCCUA	UCGGCAGUUCAUCCUUGGCUA	Cleavage	genomic_reference:SL2.50ch08 gene_region:47964141-47973284 transcript_region:SL2.50ch08:47964141..47973284+ go_terms:GO:0003700 functional_description:"Nuclear transcription factor Y subunit A-3 (AHRD V1 **** B6TQI5_MAIZE); contains Interpro domain(s) IPR001289 CCAAT-binding transcription factor, subunit B "	1
sly-miR169e-5p	Solyc08g062210.2.1	1.5	19.433	1	22	1099	1120	UAGCCAAGGAUGACUUGCCUUU	AUCGGCAGUUCAUCCUUGGCUA	Cleavage	genomic_reference:SL2.50ch08 gene_region:47964141-47973284 transcript_region:SL2.50ch08:47964141..47973284+ go_terms:GO:0003700 functional_description:"Nuclear transcription factor Y subunit A-3 (AHRD V1 **** B6TQI5_MAIZE); contains Interpro domain(s) IPR001289 CCAAT-binding transcription factor, subunit B "	1
sly-miR171d	Solyc11g013150.1.1	1.5	24.025	1	20	379	398	UUGAGCCGCGCCAAUAUCAC	GUGAUAUUGGUUCGGCUCAA	Translation	evidence_code:10F0H1E1IEG genomic_reference:SL2.50ch11 gene_region:6017978-6019441 transcript_region:SL2.50ch11:6017978..6019441+ functional_description:"GRAS family transcription factor (AHRD V1 **-- B9H7C5_POPTR); contains Interpro domain(s) IPR005202 GRAS transcription factor "	1
sly-miR171e	Solyc08g078800.1.1	1.5	16.529	1	21	393	413	UUGAGCCGCGUCAAUAUCUCU	AAUGAUAUUGGCGCGGCUCAA	Cleavage	evidence_code:10F0H1E1IEG genomic_reference:SL2.50ch08 gene_region:59683241-59684665 transcript_region:SL2.50ch08:59683241..59684665- go_terms:GO:0003700 functional_description:"GRAS family transcription factor (AHRD V1 **-* B9GVG4_POPTR); contains Interpro domain(s) IPR005202 GRAS transcription factor "	1
sly-miR395a	Solyc11g066140.1.1	1.5	12.894	1	22	987	1008	CUGAAGUGUUUGGGGGAACUCC	AAAGUUCCUCCAAACACUUCAA	Cleavage	evidence_code:10F0H1E1IEG genomic_reference:SL2.50ch11 gene_region:48915034-48918418 transcript_region:SL2.50ch11:48915034..48918418+ functional_description:"Unknown Protein (AHRD V1)"	1
sly-miR395a	Solyc04g054730.2.1	1.5	13.208	1	22	299	320	CUGAAGUGUUUGGGGGAACUCC	UGUGUUCUCCCAAACACUUCAA	Cleavage	genomic_reference:SL2.50ch04 gene_region:52246216-52251232 transcript_region:SL2.50ch04:52246216..52251232- go_terms:GO:0015381 functional_description:"High affinity sulfate transporter 2 (AHRD V1 **** SUT2_STYHA); contains Interpro domain(s) IPR001902 Sulphate anion transporter "	2
sly-miR395b	Solyc11g066140.1.1	1.5	12.894	1	22	987	1008	CUGAAGUGUUUGGGGGAACUCC	AAAGUUCCUCCAAACACUUCAA	Cleavage	evidence_code:10F0H1E1IEG genomic_reference:SL2.50ch11 gene_region:48915034-48918418 transcript_region:SL2.50ch11:48915034..48918418+ functional_description:"Unknown Protein (AHRD V1)"	1
sly-miR395b	Solyc04g054730.2.1	1.5	13.208	1	22	299	320	CUGAAGUGUUUGGGGGAACUCC	UGUGUUCUCCCAAACACUUCAA	Cleavage	genomic_reference:SL2.50ch04 gene_region:52246216-52251232 transcript_region:SL2.50ch04:52246216..52251232- go_terms:GO:0015381 functional_description:"High affinity sulfate transporter 2 (AHRD V1 **** SUT2_STYHA); contains Interpro domain(s) IPR001902 Sulphate anion transporter "	2
sly-miR403-3p	Solyc02g069260.2.1	1.5	18.771	1	21	3249	3269	CUAGAUUCACGCACAAGCUCG	GGAGUUUGUGCGUGAAUCUAA	Cleavage	genomic_reference:SL2.50ch02 gene_region:33782147-33788905 transcript_region:SL2.50ch02:33782147..33788905+ go_terms:GO:0019899 functional_description:"ARGONAUTE 1 (AHRD V1 ***- D6RUV9_TOBAC); contains Interpro domain(s) IPR003165 Stem cell self-renewal protein Piwi "	1
sly-miR482b	Solyc05g008070.2.1	1.5	21.303	1	22	528	549	UCUUGCCUACACCGCCCAUGCC	GGCAUGGGCGGUAUAGGUAAGA	Translation	genomic_reference:SL2.50ch05 gene_region:2500501-2503179 transcript_region:SL2.50ch05:2500501..2503179+ go_terms:GO:0005515,GO:0000166 functional_description:"Cc-nbs-lrr, resistance protein"	1
sly-miR482b	Solyc04g009120.1.1	1.5	21.183	1	22	601	622	UCUUGCCUACACCGCCCAUGCC	GGCAUGGGUGGUUUAGGCAAGA	Translation	evidence_code:10F0H1E0IEG genomic_reference:SL2.50ch04 gene_region:2641913-2644352 transcript_region:SL2.50ch04:2641913..2644352+ go_terms:GO:0005515 functional_description:"Cc-nbs-lrr, resistance protein"	1
sly-miR482b	Solyc12g017800.1.1	1.5	24.453	1	22	526	547	UCUUGCCUACACCGCCCAUGCC	GGUAUGGGCGGUAUAGGUAAGA	Translation	evidence_code:10F0H1E0IEG genomic_reference:SL2.50ch12 gene_region:7412896-7415774 transcript_region:SL2.50ch12:7412896..7415774+ go_terms:GO:0005515 functional_description:"Cc-nbs-lrr, resistance protein"	1
sly-miR482b	Solyc11g065780.1.1	1.5	13.812	1	22	454	475	UCUUGCCUACACCGCCCAUGCC	GGUAUGGGGGGUGUAGGUAAGA	Cleavage	evidence_code:10F0H1E0IEG genomic_reference:SL2.50ch11 gene_region:48467535-48468035 transcript_region:SL2.50ch11:48467535..48468035+ go_terms:GO:0006915 functional_description:"Cc-nbs, resistance protein fragment"	1
sly-miR482b	Solyc11g006530.1.1	1.5	18.804	1	22	526	547	UCUUGCCUACACCGCCCAUGCC	GGAAUGGGCGGUAUAGGUAAGA	Translation	evidence_code:10F0H1E0IEG genomic_reference:SL2.50ch11 gene_region:1186571-1189847 transcript_region:SL2.50ch11:1186571..1189847- go_terms:GO:0005515 functional_description:"Cc-nbs-lrr, resistance protein"	1
sly-miR6024	Solyc11g069020.1.1	1.5	21.99	1	22	571	592	UUUUAGCAAGAGUUGUUUUACC	GGUAAAACCACUCUUGCUAAGA	Cleavage	evidence_code:10F0H1E0IEG genomic_reference:SL2.50ch11 gene_region:50663855-50666665 transcript_region:SL2.50ch11:50663855..50666665+ go_terms:GO:0005515,GO:0000166 functional_description:"Cc-nbs-lrr, resistance protein"	1
sly-miR6024	Solyc04g011960.1.1	1.5	14.843	1	22	538	559	UUUUAGCAAGAGUUGUUUUACC	GGCAAAACAACACUUGCUAGAA	Translation	evidence_code:10F0H1E0IEG genomic_reference:SL2.50ch04 gene_region:4319129-4321795 transcript_region:SL2.50ch04:4319129..4321795+ go_terms:GO:0005515 functional_description:"Cc-nbs-lrr, resistance protein"	1
sly-miR6024	Solyc01g087200.2.1	1.5	22.054	1	22	532	553	UUUUAGCAAGAGUUGUUUUACC	GGCAAAACGACUCUCGCUAAAA	Cleavage	genomic_reference:SL2.50ch01 gene_region:73888976-73892212 transcript_region:SL2.50ch01:73888976..73892212- go_terms:GO:0005515,GO:0000166 functional_description:"Cc-nbs-lrr, resistance protein"	1
sly-miR6024	Solyc07g063240.2.1	1.5	17.348	1	22	1737	1758	UUUUAGCAAGAGUUGUUUUACC	CGGAAAAUGACUUUUGCUAAAA	Cleavage	genomic_reference:SL2.50ch07 gene_region:62979495-62988936 transcript_region:SL2.50ch07:62979495..62988936- functional_description:"Genomic DNA chromosome 3 P1 clone MJK13 (AHRD V1 **-- Q9LUQ3_ARATH); contains Interpro domain(s) IPR013899 Region of unknown function DUF1771 "	1
sly-miR6024	Solyc03g046470.2.1	1.5	18.742	1	22	2184	2205	UUUUAGCAAGAGUUGUUUUACC	GAAAGAACAACUCUUGCUAAAC	Cleavage	genomic_reference:SL2.50ch03 gene_region:16871256-16881175 transcript_region:SL2.50ch03:16871256..16881175- functional_description:"Auxin-independent growth promoter protein-like (AHRD V1 **-- Q9LI68_ARATH); contains Interpro domain(s) IPR004348 Protein of unknown function DUF246, plant "	1
sly-miR6024	Solyc05g012190.2.1	1.5	23.196	1	22	1116	1137	UUUUAGCAAGAGUUGUUUUACC	UCCAAAACAACCCUUGCUAAAG	Translation	genomic_reference:SL2.50ch05 gene_region:5456884-5462327 transcript_region:SL2.50ch05:5456884..5462327- go_terms:GO:0004176 functional_description:"AAA family ATPase CDC48 subfamily (AHRD V1 **-- A8AAC3_IGNH4); contains Interpro domain(s) IPR003959 ATPase, AAA-type, core "	1
sly-miR6024	Solyc07g065080.2.1	1.5	17.179	1	22	1026	1047	UUUUAGCAAGAGUUGUUUUACC	UCCAGAAAAACUCUUGCUAAAA	Cleavage	genomic_reference:SL2.50ch07 gene_region:64209707-64216564 transcript_region:SL2.50ch07:64209707..64216564- go_terms:GO:0051015 functional_description:"Fimbrin-like potential actin filament bundling protein (AHRD V1 *--* Q5AC06_CANAL); contains Interpro domain(s) IPR016146 Calponin-homology "	1
sly-miR159	Solyc06g008320.2.1	2	16.006	1	21	1518	1538	UUUGGAUUGAAGGGAGCUCUA	UCGAGUUUCUUUCAAUCCGAA	Cleavage	genomic_reference:SL2.50ch06 gene_region:2193612-2201004 transcript_region:SL2.50ch06:2193612..2201004- go_terms:GO:0004674 functional_description:"Serine/threonine kinase (AHRD V1 **** D8UCQ6_VOLCA); contains Interpro domain(s) IPR002290 Serine/threonine protein kinase "	1
sly-miR159	Solyc02g079010.2.1	2	20.949	1	21	383	403	UUUGGAUUGAAGGGAGCUCUA	CGGAGCUUCAUUCAGUCCAAA	Cleavage	genomic_reference:SL2.50ch02 gene_region:38213825-38215181 transcript_region:SL2.50ch02:38213825..38215181+ functional_description:"Cotton fiber expressed protein 1 (AHRD V1 ***- O81373_GOSHI); contains Interpro domain(s) IPR008480 Protein of unknown function DUF761, plant "	1
sly-miR164a-3p	Solyc09g082560.2.1	2	22.233	1	21	326	346	CAUGUGCCUGUUUUCCCCAUC	GAUGGGGAAAACAGGUAGAUG	Cleavage	genomic_reference:SL2.50ch09 gene_region:63677616-63679791 transcript_region:SL2.50ch09:63677616..63679791- go_terms:GO:0005516 functional_description:"Calmodulin binding protein (AHRD V1 **-* B6SW62_MAIZE); contains Interpro domain(s) IPR000048 IQ calmodulin-binding region "	1
sly-miR167a	Solyc06g036780.2.1	2	21.536	1	21	897	917	UGAAGCUGCCAGCAUGAUCUA	GUGAUUCUGCUGGUAGCUUCA	Cleavage	genomic_reference:SL2.50ch06 gene_region:24511239-24528169 transcript_region:SL2.50ch06:24511239..24528169+ go_terms:GO:0016020 functional_description:"Os01g0708300 protein (Fragment) (AHRD V1 *-*- Q0JJY9_ORYSJ); contains Interpro domain(s) IPR000620 Protein of unknown function DUF6, transmembrane "	1
sly-miR169b	Solyc06g068930.1.1	2	24.402	1	21	587	607	UAGCCAAGGAUGACUUGCCUG	CUCGCAAGGCAUCCUUGGCUA	Cleavage	evidence_code:10F0H0E0IEG genomic_reference:SL2.50ch06 gene_region:39148385-39149539 transcript_region:SL2.50ch06:39148385..39149539+ functional_description:"Jasmonate ZIM-domain protein 2 (AHRD V1 **-- B3Y562_TOBAC); contains Interpro domain(s) IPR010399 Tify "	1
sly-miR169b	Solyc01g008490.2.1	2	23.6	1	21	1057	1077	UAGCCAAGGAUGACUUGCCUG	GUGGCAAUUCAUCCUUGGCUU	Cleavage	genomic_reference:SL2.50ch01 gene_region:2578536-2583600 transcript_region:SL2.50ch01:2578536..2583600- go_terms:GO:0003700 functional_description:"Nuclear transcription factor Y subunit A-1 (AHRD V1 *-** B6TAR1_MAIZE); contains Interpro domain(s) IPR001289 CCAAT-binding transcription factor, subunit B "	1
sly-miR169d	Solyc06g068930.1.1	2	24.402	1	21	587	607	UAGCCAAGGAUGACUUGCCUA	CUCGCAAGGCAUCCUUGGCUA	Cleavage	evidence_code:10F0H0E0IEG genomic_reference:SL2.50ch06 gene_region:39148385-39149539 transcript_region:SL2.50ch06:39148385..39149539+ functional_description:"Jasmonate ZIM-domain protein 2 (AHRD V1 **-- B3Y562_TOBAC); contains Interpro domain(s) IPR010399 Tify "	1
sly-miR169d	Solyc01g008490.2.1	2	23.6	1	21	1057	1077	UAGCCAAGGAUGACUUGCCUA	GUGGCAAUUCAUCCUUGGCUU	Cleavage	genomic_reference:SL2.50ch01 gene_region:2578536-2583600 transcript_region:SL2.50ch01:2578536..2583600- go_terms:GO:0003700 functional_description:"Nuclear transcription factor Y subunit A-1 (AHRD V1 *-** B6TAR1_MAIZE); contains Interpro domain(s) IPR001289 CCAAT-binding transcription factor, subunit B "	1
sly-miR169e-5p	Solyc06g068930.1.1	2	24.402	1	22	586	607	UAGCCAAGGAUGACUUGCCUUU	GCUCGCAAGGCAUCCUUGGCUA	Cleavage	evidence_code:10F0H0E0IEG genomic_reference:SL2.50ch06 gene_region:39148385-39149539 transcript_region:SL2.50ch06:39148385..39149539+ functional_description:"Jasmonate ZIM-domain protein 2 (AHRD V1 **-- B3Y562_TOBAC); contains Interpro domain(s) IPR010399 Tify "	1
sly-miR169e-5p	Solyc01g008490.2.1	2	23.6	1	22	1056	1077	UAGCCAAGGAUGACUUGCCUUU	GGUGGCAAUUCAUCCUUGGCUU	Cleavage	genomic_reference:SL2.50ch01 gene_region:2578536-2583600 transcript_region:SL2.50ch01:2578536..2583600- go_terms:GO:0003700 functional_description:"Nuclear transcription factor Y subunit A-1 (AHRD V1 *-** B6TAR1_MAIZE); contains Interpro domain(s) IPR001289 CCAAT-binding transcription factor, subunit B "	1
sly-miR171a	Solyc02g085600.1.1	2	19.998	1	21	585	605	UGAUUGAGCCGUGCCAAUAUC	GAUACUGGCACGCCUCAAUCA	Translation	evidence_code:10F0H1E1IEG genomic_reference:SL2.50ch02 gene_region:43007859-43009469 transcript_region:SL2.50ch02:43007859..43009469+ go_terms:GO:0003700 functional_description:"GRAS family transcription factor (AHRD V1 **-* B9HET8_POPTR); contains Interpro domain(s) IPR005202 GRAS transcription factor "	1
sly-miR390a-3p	Solyc08g066500.2.1	2	13.901	1	21	38	58	CGCUAUCCAUCCUGAGUUUUA	ACAAAUUUGGGAUGGAUAGUG	Cleavage	genomic_reference:SL2.50ch08 gene_region:52415522-52421037 transcript_region:SL2.50ch08:52415522..52421037- go_terms:GO:0003700 functional_description:"Class III homeodomain-leucine zipper (AHRD V1 ***- Q1WD30_GINBI); contains Interpro domain(s) IPR013978 MEKHLA "	1
sly-miR390a-3p	Solyc08g066810.2.1	2	12.559	1	21	133	153	CGCUAUCCAUCCUGAGUUUUA	ACAAAUUCAAGAUGGAUAGUG	Cleavage	genomic_reference:SL2.50ch08 gene_region:52872134-52875657 transcript_region:SL2.50ch08:52872134..52875657- go_terms:GO:0005975 functional_description:"Glycosyl hydrolase family 5 protein/cellulase (AHRD V1 **-- A8NVS8_COPC7); contains Interpro domain(s) IPR001547 Glycoside hydrolase, family 5 "	1
sly-miR390a-5p	Solyc04g005390.1.1	2	21.739	1	21	823	843	AAGCUCAGGAGGGAUAGCACC	GGUGUGAUCCCUUCUGAGCUU	Cleavage	evidence_code:10F0H1E0IEG genomic_reference:SL2.50ch04 gene_region:277939-280173 transcript_region:SL2.50ch04:277939..280173- go_terms:GO:0005515,GO:0004675 functional_description:"Receptor like kinase, RLK"	1
sly-miR390a-5p	Solyc04g079120.2.1	2	18.491	1	21	597	617	AAGCUCAGGAGGGAUAGCACC	AGUGCUAUUCCUCCUGAUCUU	Cleavage	genomic_reference:SL2.50ch04 gene_region:61298550-61303970 transcript_region:SL2.50ch04:61298550..61303970- go_terms:GO:0003824 functional_description:"Protein phosphatase 2C containing protein expressed (AHRD V1 ***- Q94LH3_ORYSJ); contains Interpro domain(s) IPR015655 Protein phosphatase 2C "	1
sly-miR390a-5p	Solyc01g100890.2.1	2	22.648	1	21	405	425	AAGCUCAGGAGGGAUAGCACC	CUUGCUGUCCUUUCUGGGCUU	Cleavage	genomic_reference:SL2.50ch01 gene_region:82545320-82548817 transcript_region:SL2.50ch01:82545320..82548817+ go_terms:GO:0016020 functional_description:"MtN21 nodulin protein-like (AHRD V1 ***- B6TBZ6_MAIZE); contains Interpro domain(s) IPR000620 Protein of unknown function DUF6, transmembrane "	1
sly-miR390a-5p	Solyc01g011040.2.1	2	16.235	1	21	723	743	AAGCUCAGGAGGGAUAGCACC	CUUGCUAAUCUUCCUGAGCUU	Cleavage	genomic_reference:SL2.50ch01 gene_region:7002577-7009509 transcript_region:SL2.50ch01:7002577..7009509- go_terms:GO:0004675 functional_description:"LRR receptor-like serine/threonine-protein kinase, RLP"	1
sly-miR390b-3p	Solyc08g066500.2.1	2	13.901	1	21	38	58	CGCUAUCCAUCCUGAGUUUCA	ACAAAUUUGGGAUGGAUAGUG	Cleavage	genomic_reference:SL2.50ch08 gene_region:52415522-52421037 transcript_region:SL2.50ch08:52415522..52421037- go_terms:GO:0003700 functional_description:"Class III homeodomain-leucine zipper (AHRD V1 ***- Q1WD30_GINBI); contains Interpro domain(s) IPR013978 MEKHLA "	1
sly-miR390b-3p	Solyc08g066810.2.1	2	12.559	1	21	133	153	CGCUAUCCAUCCUGAGUUUCA	ACAAAUUCAAGAUGGAUAGUG	Cleavage	genomic_reference:SL2.50ch08 gene_region:52872134-52875657 transcript_region:SL2.50ch08:52872134..52875657- go_terms:GO:0005975 functional_description:"Glycosyl hydrolase family 5 protein/cellulase (AHRD V1 **-- A8NVS8_COPC7); contains Interpro domain(s) IPR001547 Glycoside hydrolase, family 5 "	1
sly-miR395a	Solyc04g054730.2.1	2	13.578	1	22	245	266	CUGAAGUGUUUGGGGGAACUCC	AGAGUUCUCCGGAACACUUCAG	Cleavage	genomic_reference:SL2.50ch04 gene_region:52246216-52251232 transcript_region:SL2.50ch04:52246216..52251232- go_terms:GO:0015381 functional_description:"High affinity sulfate transporter 2 (AHRD V1 **** SUT2_STYHA); contains Interpro domain(s) IPR001902 Sulphate anion transporter "	2
sly-miR395a	Solyc06g075970.2.1	2	5.802	1	22	1045	1066	CUGAAGUGUUUGGGGGAACUCC	AAUGUUCUUCCAAACACUUCAA	Cleavage	genomic_reference:SL2.50ch06 gene_region:43547530-43550801 transcript_region:SL2.50ch06:43547530..43550801- functional_description:"Unknown Protein (AHRD V1)"	1
sly-miR395b	Solyc04g054730.2.1	2	13.578	1	22	245	266	CUGAAGUGUUUGGGGGAACUCC	AGAGUUCUCCGGAACACUUCAG	Cleavage	genomic_reference:SL2.50ch04 gene_region:52246216-52251232 transcript_region:SL2.50ch04:52246216..52251232- go_terms:GO:0015381 functional_description:"High affinity sulfate transporter 2 (AHRD V1 **** SUT2_STYHA); contains Interpro domain(s) IPR001902 Sulphate anion transporter "	2
sly-miR395b	Solyc06g075970.2.1	2	5.802	1	22	1045	1066	CUGAAGUGUUUGGGGGAACUCC	AAUGUUCUUCCAAACACUUCAA	Cleavage	genomic_reference:SL2.50ch06 gene_region:43547530-43550801 transcript_region:SL2.50ch06:43547530..43550801- functional_description:"Unknown Protein (AHRD V1)"	1
sly-miR396b	Solyc12g088670.1.1	2	17.653	1	21	461	481	UUCCACAGCUUUCUUGAACUU	AGGAUCAAGGAAGCUGUGGGA	Cleavage	evidence_code:10F1H1E1IEG genomic_reference:SL2.50ch12 gene_region:62390540-62394311 transcript_region:SL2.50ch12:62390540..62394311- go_terms:GO:0006508,GO:0008234 functional_description:"Cathepsin B-like cysteine proteinase (AHRD V1 **-- CYSP_SCHMA); contains Interpro domain(s) IPR013128 Peptidase C1A, papain IPR000169 Peptidase, cysteine peptidase active site IPR000668 Peptidase C1A, papain C-…	1
sly-miR396b	Solyc02g062740.2.1	2	21.665	1	21	1150	1170	UUCCACAGCUUUCUUGAACUU	AGGAUCAGGAAAGCUGUGGAG	Cleavage	genomic_reference:SL2.50ch02 gene_region:29084337-29096121 transcript_region:SL2.50ch02:29084337..29096121+ go_terms:GO:0003886 functional_description:"DNA (Cytosine-5-)-methyltransferase 3 (AHRD V1 *-** B3DGP2_DANRE); contains Interpro domain(s) IPR015940 Ubiquitin-associated/translation elongation factor EF1B, N-terminal, eukaryote "	1
sly-miR482b	Solyc12g016220.1.1	2	21.204	1	22	652	673	UCUUGCCUACACCGCCCAUGCC	GGUAUGGGUGGUGUUGGUAAGA	Cleavage	evidence_code:10F0H1E0IEG genomic_reference:SL2.50ch12 gene_region:6401184-6406098 transcript_region:SL2.50ch12:6401184..6406098+ go_terms:GO:0005515,GO:0000166 functional_description:"Cc-nbs-lrr, resistance protein"	1
sly-miR482b	Solyc04g025820.1.1	2	19.14	1	22	314	335	UCUUGCCUACACCGCCCAUGCC	GGCAUGGGCGGAUUAGGCAAGA	Translation	evidence_code:10F0H1E0IEG genomic_reference:SL2.50ch04 gene_region:22648734-22651664 transcript_region:SL2.50ch04:22648734..22651664+ go_terms:GO:0006915 functional_description:"Nbs, resistance protein fragment"	1
sly-miR482b	Solyc07g039420.1.1	2	23.494	1	22	568	589	UCUUGCCUACACCGCCCAUGCC	GGCAUGGGCGGAUUAGGCAAGA	Translation	evidence_code:10F0H1E1IEG genomic_reference:SL2.50ch07 gene_region:44752554-44753525 transcript_region:SL2.50ch07:44752554..44753525- go_terms:GO:0006952,GO:0006915 functional_description:"Cc-nbs, resistance protein fragment"	1
sly-miR482b	Solyc04g025840.1.1	2	19.226	1	22	370	391	UCUUGCCUACACCGCCCAUGCC	GGCAUGGGCGGAUUAGGCAAGA	Translation	evidence_code:10F0H1E0IEG genomic_reference:SL2.50ch04 gene_region:22700285-22700950 transcript_region:SL2.50ch04:22700285..22700950+ go_terms:GO:0006915 functional_description:"Cc-nbs, resistance protein fragment"	1
sly-miR482b	Solyc10g054940.1.1	2	17.492	1	22	46	67	UCUUGCCUACACCGCCCAUGCC	GGUAUGGGUGGUGUUGGUAAGA	Cleavage	evidence_code:10F0H1E0IEG genomic_reference:SL2.50ch10 gene_region:51614940-51615311 transcript_region:SL2.50ch10:51614940..51615311+ functional_description:"Nbs, resistance protein fragment"	1
sly-miR482b	Solyc10g055170.1.1	2	21.742	1	22	46	67	UCUUGCCUACACCGCCCAUGCC	GGUAUGGGUGGUGUUGGUAAGA	Cleavage	evidence_code:10F0H1E0IEG genomic_reference:SL2.50ch10 gene_region:51907221-51907742 transcript_region:SL2.50ch10:51907221..51907742+ functional_description:"Nbs, resistance protein fragment"	1
sly-miR482b	Solyc10g054970.1.1	2	19.563	1	22	538	559	UCUUGCCUACACCGCCCAUGCC	UGUAUGGGUGGUGUUGGUAAGA	Cleavage	evidence_code:10F0H1E0IEG genomic_reference:SL2.50ch10 gene_region:51645689-51646552 transcript_region:SL2.50ch10:51645689..51646552+ functional_description:"Cc-nbs, resistance protein fragment"	1
sly-miR482b	Solyc11g071420.1.1	2	19.671	1	22	622	643	UCUUGCCUACACCGCCCAUGCC	GGAAUGGGCGGCGUGGGUAAGA	Translation	evidence_code:10F0H1E0IEG genomic_reference:SL2.50ch11 gene_region:51985618-51989247 transcript_region:SL2.50ch11:51985618..51989247+ go_terms:GO:0005515 functional_description:"Cc-nbs-lrr, resistance protein"	1
sly-miR482d-3p	Solyc02g032650.2.1	2	15.284	1	22	182	203	UUUCCUAUUCCACCCAUGCCAA	GUGGUAUGGGUGGUAUAGGGAA	Translation	genomic_reference:SL2.50ch02 gene_region:19614760-19618370 transcript_region:SL2.50ch02:19614760..19618370+ go_terms:GO:0030275 functional_description:"Nbs-lrr, resistance protein"	1
sly-miR482d-3p	Solyc02g079350.2.1	2	14.312	1	22	584	605	UUUCCUAUUCCACCCAUGCCAA	CCGGUAGGGGUGGGAUAGGAAA	Cleavage	genomic_reference:SL2.50ch02 gene_region:38520995-38523798 transcript_region:SL2.50ch02:38520995..38523798- go_terms:GO:0005337 functional_description:"Equilibrative nucleoside transporter (AHRD V1 **** B9H1Z9_POPTR); contains Interpro domain(s) IPR002259 Delayed-early response protein/equilibrative nucleoside transporter "	1
sly-miR482d-3p	Solyc02g079330.2.1	2	16.167	1	22	505	526	UUUCCUAUUCCACCCAUGCCAA	CCGGUAGGGGUGGGAUAGGAAA	Cleavage	genomic_reference:SL2.50ch02 gene_region:38507602-38510475 transcript_region:SL2.50ch02:38507602..38510475- go_terms:GO:0005337 functional_description:"Equilibrative nucleoside transporter (AHRD V1 **** B9H1Z9_POPTR); contains Interpro domain(s) IPR002259 Delayed-early response protein/equilibrative nucleoside transporter "	1
sly-miR482d-5p	Solyc07g015860.2.1	2	13.86	1	21	250	270	GGAGUGGGUGGGAUGGAAAAA	UCUUUCCGUUCCAUUCACUCC	Cleavage	genomic_reference:SL2.50ch07 gene_region:5626709-5629569 transcript_region:SL2.50ch07:5626709..5629569+ go_terms:GO:0042586 functional_description:"Peptide deformylase (AHRD V1 **** B9GKW9_POPTR); contains Interpro domain(s) IPR000181 Formylmethionine deformylase "	1
sly-miR6024	Solyc12g005970.1.1	2	18.518	1	22	508	529	UUUUAGCAAGAGUUGUUUUACC	GGUAAAACAACUCUUGCGAAGA	Cleavage	evidence_code:10F0H1E0IEG genomic_reference:SL2.50ch12 gene_region:594201-596670 transcript_region:SL2.50ch12:594201..596670- go_terms:GO:0005923,GO:0006915 functional_description:"Cc-nbs-lrr, resistance protein"	1
sly-miR6024	Solyc02g070410.1.1	2	21.74	1	22	136	157	UUUUAGCAAGAGUUGUUUUACC	GGUAAGACAACUCUUGCCAAAA	Cleavage	evidence_code:10F0H1E0IEG genomic_reference:SL2.50ch02 gene_region:34716709-34719108 transcript_region:SL2.50ch02:34716709..34719108+ go_terms:GO:0005515 functional_description:"Nbs-lrr, resistance protein"	1
sly-miR6024	Solyc11g006520.1.1	2	21.292	1	22	526	547	UUUUAGCAAGAGUUGUUUUACC	GGUAAGACAACUCUUGCCAAAA	Cleavage	evidence_code:10F0H1E1IEG genomic_reference:SL2.50ch11 gene_region:1181636-1184459 transcript_region:SL2.50ch11:1181636..1184459- go_terms:GO:0006952,GO:0006915 functional_description:"Cc-nbs-lrr, resistance protein"	1
sly-miR6024	Solyc11g065780.1.1	2	14.182	1	22	469	490	UUUUAGCAAGAGUUGUUUUACC	GGUAAGACAACACUUGCUAAAG	Translation	evidence_code:10F0H1E0IEG genomic_reference:SL2.50ch11 gene_region:48467535-48468035 transcript_region:SL2.50ch11:48467535..48468035+ go_terms:GO:0006915 functional_description:"Cc-nbs, resistance protein fragment"	1
sly-miR6024	Solyc11g070000.1.1	2	23.705	1	22	544	565	UUUUAGCAAGAGUUGUUUUACC	GGUAAGACAACACUUGCUAAAG	Translation	evidence_code:10F0H1E1IEG genomic_reference:SL2.50ch11 gene_region:51664166-51664969 transcript_region:SL2.50ch11:51664166..51664969- go_terms:GO:0006952,GO:0006915 functional_description:"Nbs, resistance protein fragment"	1
sly-miR6024	Solyc11g071420.1.1	2	22.088	1	22	637	658	UUUUAGCAAGAGUUGUUUUACC	GGUAAGACAACACUUGCUAAAG	Translation	evidence_code:10F0H1E0IEG genomic_reference:SL2.50ch11 gene_region:51985618-51989247 transcript_region:SL2.50ch11:51985618..51989247+ go_terms:GO:0005515 functional_description:"Cc-nbs-lrr, resistance protein"	1
sly-miR6024	Solyc09g092290.1.1	2	22.48	1	22	574	595	UUUUAGCAAGAGUUGUUUUACC	GGAAAAACAACUCUUGCCAAGA	Cleavage	evidence_code:10F0H1E0IEG genomic_reference:SL2.50ch09 gene_region:66771956-66774502 transcript_region:SL2.50ch09:66771956..66774502- go_terms:GO:0005515 functional_description:"Cc-nbs-lrr, resistance protein"	1
sly-miR6024	Solyc09g018220.1.1	2	18.841	1	22	568	589	UUUUAGCAAGAGUUGUUUUACC	GGGAAAACAACUCUUGCCAAGA	Cleavage	evidence_code:10F0H1E1IEG genomic_reference:SL2.50ch09 gene_region:13621396-13623981 transcript_region:SL2.50ch09:13621396..13623981- go_terms:GO:0005515 functional_description:"Cc-nbs-lrr, resistance protein"	1
sly-miR6024	Solyc05g009750.1.1	2	16.469	1	22	181	202	UUUUAGCAAGAGUUGUUUUACC	GGGAAAACAGCUCUGGCUAGAA	Cleavage	evidence_code:10F0H1E0IEG genomic_reference:SL2.50ch05 gene_region:3951492-3953619 transcript_region:SL2.50ch05:3951492..3953619- go_terms:GO:0006952,GO:0006915 functional_description:"Nbs-lrr, resistance protein"	1
sly-miR6024	Solyc05g009760.1.1	2	20.289	1	22	217	238	UUUUAGCAAGAGUUGUUUUACC	GGGAAAACAGCUCUGGCUAGAA	Cleavage	evidence_code:10F0H1E1IEG genomic_reference:SL2.50ch05 gene_region:3955304-3957469 transcript_region:SL2.50ch05:3955304..3957469- go_terms:GO:0006952,GO:0006915 functional_description:"Nbs-lrr, resistance protein"	1
sly-miR6024	Solyc05g009740.1.1	2	20.41	1	22	148	169	UUUUAGCAAGAGUUGUUUUACC	GGCAAAACAACUUUGGCUAGAA	Cleavage	evidence_code:10F0H1E0IEG genomic_reference:SL2.50ch05 gene_region:3947234-3949477 transcript_region:SL2.50ch05:3947234..3949477- go_terms:GO:0006952,GO:0006915 functional_description:"Nbs-lrr, resistance protein"	1
sly-miR6024	Solyc08g007630.1.1	2	24.495	1	22	637	658	UUUUAGCAAGAGUUGUUUUACC	GGCAAGACAACACUUGCUAAAG	Translation	evidence_code:10F0H1E1IEG genomic_reference:SL2.50ch08 gene_region:2161135-2164101 transcript_region:SL2.50ch08:2161135..2164101+ go_terms:GO:0005515 functional_description:"Cc-nbs-lrr, resistance protein"	1
sly-miR6024	Solyc01g006000.2.1	2	19.133	1	22	827	848	UUUUAGCAAGAGUUGUUUUACC	UACAAAACAGCUUUUGUUAGAA	Cleavage	genomic_reference:SL2.50ch01 gene_region:663324-669843 transcript_region:SL2.50ch01:663324..669843+ go_terms:GO:0000030 functional_description:"GPI mannosyltransferase 2 (AHRD V1 **** A8N6M5_COPC7); contains Interpro domain(s) IPR007315 Mannosyltransferase, PIG-V "	1
sly-miR6024	Solyc04g012010.2.1	2	17.317	1	22	558	579	UUUUAGCAAGAGUUGUUUUACC	GGCAAAACAACGCUCGCUAAAA	Translation	genomic_reference:SL2.50ch04 gene_region:4349137-4352103 transcript_region:SL2.50ch04:4349137..4352103+ go_terms:GO:0006952,GO:0006915 functional_description:"Cc-nbs-lrr, resistance protein"	1
sly-miR6024	Solyc04g025260.2.1	2	11.496	1	22	2675	2696	UUUUAGCAAGAGUUGUUUUACC	CACAAAGCAACCUUUGCUAAAA	Translation	genomic_reference:SL2.50ch04 gene_region:18443059-18472464 transcript_region:SL2.50ch04:18443059..18472464+ go_terms:GO:0006508 functional_description:"Endoplasmic reticulum metallopeptidase 1 (AHRD V1 **-- ERMP1_HUMAN); contains Interpro domain(s) IPR007484 Peptidase M28 "	1
sly-miR6026	Solyc01g006200.2.1	2	22.343	1	22	516	537	UUCUUGGCUAGAGUUGUAUUGC	GUAAUACAACUAUAGCCAAGAC	Translation	genomic_reference:SL2.50ch01 gene_region:830032-833045 transcript_region:SL2.50ch01:830032..833045+ functional_description:"Unknown Protein (AHRD V1)"	1
sly-miR6026	Solyc09g092290.1.1	2	22.298	1	22	575	596	UUCUUGGCUAGAGUUGUAUUGC	GAAAAACAACUCUUGCCAAGAA	Translation	evidence_code:10F0H1E0IEG genomic_reference:SL2.50ch09 gene_region:66771956-66774502 transcript_region:SL2.50ch09:66771956..66774502- go_terms:GO:0005515 functional_description:"Cc-nbs-lrr, resistance protein"	1
sly-miR6026	Solyc09g018220.1.1	2	19.244	1	22	569	590	UUCUUGGCUAGAGUUGUAUUGC	GGAAAACAACUCUUGCCAAGAA	Translation	evidence_code:10F0H1E1IEG genomic_reference:SL2.50ch09 gene_region:13621396-13623981 transcript_region:SL2.50ch09:13621396..13623981- go_terms:GO:0005515 functional_description:"Cc-nbs-lrr, resistance protein"	1
sly-miR6027-3p	Solyc04g008190.1.1	2	19.836	1	22	106	127	UGAAUCCUUCGGCUAUCCAUAA	UUGUGGAUGGCCGAAGGGUUUG	Cleavage	evidence_code:10F0H1E0IEG genomic_reference:SL2.50ch04 gene_region:1856281-1858201 transcript_region:SL2.50ch04:1856281..1858201+ go_terms:GO:0006915 functional_description:"Nbs-lrr, resistance protein"	1
sly-miR6027-3p	Solyc11g069020.1.1	2	10.356	1	22	1309	1330	UGAAUCCUUCGGCUAUCCAUAA	UUAUGGAUUGCUGAAGGAUUUA	Cleavage	evidence_code:10F0H1E0IEG genomic_reference:SL2.50ch11 gene_region:50663855-50666665 transcript_region:SL2.50ch11:50663855..50666665+ go_terms:GO:0005515,GO:0000166 functional_description:"Cc-nbs-lrr, resistance protein"	1
sly-miR6027-3p	Solyc04g008140.1.1	2	20.025	1	22	2221	2242	UGAAUCCUUCGGCUAUCCAUAA	UUGUGGAUGGCCGAAGGGUUUG	Cleavage	evidence_code:10F0H1E0IEG genomic_reference:SL2.50ch04 gene_region:1818191-1822298 transcript_region:SL2.50ch04:1818191..1822298- go_terms:GO:0006952,GO:0006915 functional_description:"Cc-nbs-lrr, resistance protein"	1
sly-miR6027-3p	Solyc09g098130.1.1	2	16.606	1	22	2416	2437	UGAAUCCUUCGGCUAUCCAUAA	UUAUGGAUUGCUGAAGGAUUCG	Cleavage	evidence_code:10F0H1E1IEG genomic_reference:SL2.50ch09 gene_region:67301675-67305412 transcript_region:SL2.50ch09:67301675..67305412+ go_terms:GO:0006952,GO:0006915 functional_description:"Cc-nbs-lrr, resistance protein"	1
sly-miR6027-3p	Solyc04g008120.1.1	2	20.528	1	22	2383	2404	UGAAUCCUUCGGCUAUCCAUAA	UUGUGGAUGGCCGAAGGGUUUG	Cleavage	evidence_code:10F0H1E0IEG genomic_reference:SL2.50ch04 gene_region:1795425-1799656 transcript_region:SL2.50ch04:1795425..1799656- go_terms:GO:0006952,GO:0006915 functional_description:"Cc-nbs-lrr, resistance protein"	1
sly-miR6027-3p	Solyc10g047320.1.1	2	19.101	1	22	1285	1306	UGAAUCCUUCGGCUAUCCAUAA	UUGUGGAUUGCGGAAGGAUUCA	Translation	evidence_code:10F0H1E1IEG genomic_reference:SL2.50ch10 gene_region:36037309-36040424 transcript_region:SL2.50ch10:36037309..36040424- go_terms:GO:0005515,GO:0000166 functional_description:"Cc-nbs-lrr, resistance protein"	1
sly-miR6027-3p	Solyc07g053020.1.1	2	14.922	1	22	1300	1321	UGAAUCCUUCGGCUAUCCAUAA	UGGUGGAUAGGAGAAGGAUUCA	Translation	evidence_code:10F0H1E1IEG genomic_reference:SL2.50ch07 gene_region:58763610-58766168 transcript_region:SL2.50ch07:58763610..58766168+ go_terms:GO:0005515,GO:0000166 functional_description:"Cc-nbs-lrr, resistance protein"	1
sly-miR156d-3p	Solyc06g073680.2.1	2.5	22.126	1	22	1427	1448	GCUCACUGCUCUAUCUGUCACC	CAACACAGAUGGAGCAGUGGGU	Cleavage	genomic_reference:SL2.50ch06 gene_region:41848227-41854416 transcript_region:SL2.50ch06:41848227..41854416- go_terms:GO:0000166 functional_description:"Notchless protein homolog 1 (AHRD V1 *--- NLE1_PONAB); contains Interpro domain(s) IPR017986 WD40 repeat, region "	1
sly-miR156d-3p	Solyc05g055980.2.1	2.5	17.79	1	22	1086	1107	GCUCACUGCUCUAUCUGUCACC	AAGGAUAGAUAGAGGAGUGAGG	Cleavage	genomic_reference:SL2.50ch05 gene_region:64530654-64535425 transcript_region:SL2.50ch05:64530654..64535425- go_terms:GO:0008287,GO:0003824 functional_description:"Phosphatase 2C family protein (AHRD V1 ***- D7L0I6_ARALY); contains Interpro domain(s) IPR015655 Protein phosphatase 2C "	1
sly-miR156e-3p	Solyc06g069500.2.1	2.5	18.029	1	21	4656	4676	GCUUACUCUCUAUCUGUCACC	CCUGGCAGAAAGAGAGUGGGC	Cleavage	genomic_reference:SL2.50ch06 gene_region:39664520-39673451 transcript_region:SL2.50ch06:39664520..39673451+ functional_description:"Genomic DNA chromosome 5 P1 clone MXM12 (AHRD V1 *-*- Q9SD86_ARATH)"	1
sly-miR159	Solyc12g014120.1.1	2.5	11.99	1	21	461	481	UUUGGAUUGAAGGGAGCUCUA	UGGAGCCCCCUUCAAACCAAA	Cleavage	evidence_code:10F0H0E1IEG genomic_reference:SL2.50ch12 gene_region:4931940-4933799 transcript_region:SL2.50ch12:4931940..4933799- functional_description:"Unknown Protein (AHRD V1)"	1
sly-miR159	Solyc11g072060.1.1	2.5	24.27	1	21	1112	1132	UUUGGAUUGAAGGGAGCUCUA	UGGAGCUCCCUUCUUUCCAAA	Cleavage	evidence_code:10F0H1E0IEG genomic_reference:SL2.50ch11 gene_region:52421669-52427762 transcript_region:SL2.50ch11:52421669..52427762+ go_terms:GO:0003677,GO:0045449 functional_description:"MYB transcription factor (AHRD V1 *--- Q9FR97_ARATH); contains Interpro domain(s) IPR015495 Myb transcription factor "	1
sly-miR159	Solyc05g012830.1.1	2.5	12.374	1	21	1293	1313	UUUGGAUUGAAGGGAGCUCUA	UGGAGUUCUUUCCAAUCCAAA	Translation	evidence_code:10F0H0E0IEG genomic_reference:SL2.50ch05 gene_region:5983492-5987282 transcript_region:SL2.50ch05:5983492..5987282+ functional_description:"Transposase family protein (AHRD V1 *-*- Q60ED4_ORYSJ)"	1
sly-miR159	Solyc02g078670.2.1	2.5	24.277	1	21	540	560	UUUGGAUUGAAGGGAGCUCUA	GAGAGUUCCAUUCAAUCCAAU	Cleavage	genomic_reference:SL2.50ch02 gene_region:37908574-37913624 transcript_region:SL2.50ch02:37908574..37913624- go_terms:GO:0016563 functional_description:"COP1-Interacting ProteinI 7 (CIP7) (Fragment) (AHRD V1 *-*- Q7GDB1_ARATH)"	1
sly-miR159	Solyc09g082890.1.1	2.5	12.778	1	21	159	179	UUUGGAUUGAAGGGAGCUCUA	UGGAGCUGCCUACAAUCCAAG	Translation	evidence_code:10F0H1E0IEG genomic_reference:SL2.50ch09 gene_region:63966024-63967175 transcript_region:SL2.50ch09:63966024..63967175- go_terms:GO:0005515 functional_description:"Calcium-transporting ATPase 1 (AHRD V1 ***- Q7XBH9_CERRI); contains Interpro domain(s) IPR001757 ATPase, P-type, K/Mg/Cd/Cu/Zn/Na/Ca/Na/H-transporter "	1
sly-miR159	Solyc07g052640.2.1	2.5	1.656	1	21	382	402	UUUGGAUUGAAGGGAGCUCUA	CAAAACUUCCUUCAAUCCAAA	Cleavage	genomic_reference:SL2.50ch07 gene_region:58425091-58429573 transcript_region:SL2.50ch07:58425091..58429573+ go_terms:GO:0016757 functional_description:"Glycosyltransferase-like protein (AHRD V1 **-- D8QTD2_SELML); contains Interpro domain(s) IPR006740 Protein of unknown function DUF604 "	1
sly-miR159	Solyc09g013080.2.1	2.5	22.719	1	21	1415	1435	UUUGGAUUGAAGGGAGCUCUA	GGGAGUUCCCAUUGAUCCAAA	Translation	genomic_reference:SL2.50ch09 gene_region:5484876-5491347 transcript_region:SL2.50ch09:5484876..5491347- go_terms:GO:0009317,GO:0016874 functional_description:"Acetyl-coenzyme A carboxylase carboxyl transferase subunit alpha (AHRD V1 *-*- B7KJL9_CYAP7); contains Interpro domain(s) IPR001095 Acetyl-CoA carboxylase, alpha subunit "	1
sly-miR159	Solyc12g038490.1.1	2.5	16.951	1	21	1412	1432	UUUGGAUUGAAGGGAGCUCUA	AUGGGCUUUCUUCUAUCCAAA	Cleavage	evidence_code:10F0H1E1IEG genomic_reference:SL2.50ch12 gene_region:35816135-35824240 transcript_region:SL2.50ch12:35816135..35824240- functional_description:"Genomic DNA chromosome 5 P1 clone MXM12 (AHRD V1 *-*- Q9SD86_ARATH)"	1
sly-miR162	Solyc04g016510.2.1	2.5	20.06	1	21	619	639	UCGAUAAACCUCUGCAUCCAG	GUGGAUGCAGAGGUUGAUUGG	Cleavage	genomic_reference:SL2.50ch04 gene_region:7335360-7338722 transcript_region:SL2.50ch04:7335360..7338722+ go_terms:GO:0045505 functional_description:"Guanine nucleotide-binding protein subunit beta-4 (AHRD V1 *--* GBB4_HUMAN); contains Interpro domain(s) IPR020472 G-protein beta WD-40 repeat, region "	1
sly-miR162	Solyc03g113740.2.1	2.5	16.803	1	21	1778	1798	UCGAUAAACCUCUGCAUCCAG	GAAGAUGCAGAGGUUUAUUGC	Cleavage	genomic_reference:SL2.50ch03 gene_region:57845637-57851848 transcript_region:SL2.50ch03:57845637..57851848- go_terms:GO:0005515,GO:0004842 functional_description:"Anaphase promoting complex subunit 8/cell division cycle protein 23-like protein (Fragment) (AHRD V1 **-- Q5SC97_OSTTA); contains Interpro domain(s) IPR007192 Cdc23 "	1
sly-miR162	Solyc02g090650.2.1	2.5	19.034	1	21	315	335	UCGAUAAACCUCUGCAUCCAG	ACAGAAGCAGAGGUUUAUUGA	Cleavage	genomic_reference:SL2.50ch02 gene_region:46767099-46775768 transcript_region:SL2.50ch02:46767099..46775768- functional_description:"Os10g0382300 protein (Fragment) (AHRD V1 ***- Q0IY13_ORYSJ); contains Interpro domain(s) IPR006595 CTLH, C-terminal to LisH motif "	1
sly-miR164a-3p	Solyc09g020180.1.1	2.5	20.551	1	21	409	429	CAUGUGCCUGUUUUCCCCAUC	UGUGGGAAGAGCGGGCACAUG	Cleavage	evidence_code:10F0H0E0IEG genomic_reference:SL2.50ch09 gene_region:19080045-19080610 transcript_region:SL2.50ch09:19080045..19080610+ functional_description:"Unknown Protein (AHRD V1); contains Interpro domain(s) IPR005162 Retrotransposon gag protein "	1
sly-miR164a-3p	Solyc01g081140.1.1	2.5	13.614	1	21	1605	1625	CAUGUGCCUGUUUUCCCCAUC	AAAGGGGAAAACAAGCAUAUG	Cleavage	evidence_code:10F0H1E0IEG genomic_reference:SL2.50ch01 gene_region:72970392-72972339 transcript_region:SL2.50ch01:72970392..72972339+ go_terms:GO:0005515 functional_description:"Phototropic-responsive NPH3 family protein (AHRD V1 **-- D7L161_ARALY); contains Interpro domain(s) IPR004249 NPH3 "	1
sly-miR166c-3p	Solyc07g045410.1.1	2.5	18.926	1	21	521	541	UCGGACCAGGCUUCAUUCCUC	AAGGUAUCAAGCCUGGUUCGA	Cleavage	evidence_code:10F0H1E0IEG genomic_reference:SL2.50ch07 gene_region:55830469-55831578 transcript_region:SL2.50ch07:55830469..55831578+ go_terms:GO:0008270,GO:0003723 functional_description:"Pentatricopeptide repeat-containing protein (AHRD V1 ***- D7M078_ARALY); contains Interpro domain(s) IPR002885 Pentatricopeptide repeat "	1
sly-miR166c-3p	Solyc05g008940.2.1	2.5	19.602	1	21	1006	1026	UCGGACCAGGCUUCAUUCCUC	AGAGAAGGAAGCCUGGUUCGA	Cleavage	genomic_reference:SL2.50ch05 gene_region:3148903-3152133 transcript_region:SL2.50ch05:3148903..3152133+ go_terms:GO:0006468 functional_description:"Receptor-like kinase (AHRD V1 *-*- A7VM25_MARPO); contains Interpro domain(s) IPR002290 Serine/threonine protein kinase "	1
sly-miR166c-5p	Solyc02g068490.2.1	2.5	17.196	1	21	1794	1814	GGGAUGUUGUCUGGCUCGACA	UUUUGAGUCAGAUAAUAUCUC	Cleavage	genomic_reference:SL2.50ch02 gene_region:33002915-33011246 transcript_region:SL2.50ch02:33002915..33011246- go_terms:GO:0004008 functional_description:"Copper transporting ATPase 2 (AHRD V1 **** D4N237_SPAAU); contains Interpro domain(s) IPR006403 ATPase, P type, cation/copper-transporter "	1
sly-miR166c-5p	Solyc09g010090.2.1	2.5	12.309	1	21	620	640	GGGAUGUUGUCUGGCUCGACA	GAUCAAGCCAGACAACAACCC	Cleavage	genomic_reference:SL2.50ch09 gene_region:3480545-3484159 transcript_region:SL2.50ch09:3480545..3484159+ go_terms:GO:0005975 functional_description:"Beta-fructofuranosidase insoluble isoenzyme 2 (AHRD V1 **-- B6U1H5_MAIZE); contains Interpro domain(s) IPR018053 Glycoside hydrolase, family 32, active site IPR013148 Glycosyl hydrolases family 32, N-terminal IPR001362 Glycoside hydrolase, family 32 "	1
sly-miR166c-5p	Solyc07g055630.2.1	2.5	17.659	1	21	940	960	GGGAUGUUGUCUGGCUCGACA	CAUCAAGCCACACAACAUCCU	Translation	genomic_reference:SL2.50ch07 gene_region:60916508-60919031 transcript_region:SL2.50ch07:60916508..60919031- go_terms:GO:0005515,GO:0004674 functional_description:"Protein kinase/ transmembrane receptor protein serine/threonine kinase (AHRD V1 **** B6SV77_MAIZE); contains Interpro domain(s) IPR002290 Serine/threonine protein kinase "	1
sly-miR167a	Solyc03g117700.1.1	2.5	22.428	1	21	683	703	UGAAGCUGCCAGCAUGAUCUA	UUGAUCAUGUUGGCAGUCUCA	Cleavage	evidence_code:10F0H1E0IEG genomic_reference:SL2.50ch03 gene_region:60819330-60820919 transcript_region:SL2.50ch03:60819330..60820919- go_terms:GO:0005215 functional_description:"Folate/biopterin transporter (AHRD V1 **** B4B3T5_9CHRO); contains Interpro domain(s) IPR004324 Biopterin transport-related protein BT1 "	1
sly-miR167a	Solyc09g074840.2.1	2.5	21.357	1	21	401	421	UGAAGCUGCCAGCAUGAUCUA	AUGAUCAGGAUGGUAGCUUCA	Cleavage	genomic_reference:SL2.50ch09 gene_region:62160078-62168100 transcript_region:SL2.50ch09:62160078..62168100+ functional_description:"Unknown Protein (AHRD V1)"	1
sly-miR167b-5p	Solyc03g007790.2.1	2.5	21.107	1	22	694	715	UAAAGCUGCCAGCAUGAUCUGG	UUAGAUCAAGCUGGAAGCUUUG	Cleavage	genomic_reference:SL2.50ch03 gene_region:2343464-2347272 transcript_region:SL2.50ch03:2343464..2347272+ go_terms:GO:0004674 functional_description:"Receptor-like protein kinase (AHRD V1 **** Q9FLV4_ARATH); contains Interpro domain(s) IPR002290 Serine/threonine protein kinase "	1
sly-miR167b-5p	Solyc04g077220.2.1	2.5	18.991	1	22	298	319	UAAAGCUGCCAGCAUGAUCUGG	AGAGAUCAUGCUAGUAGUUUUG	Translation	genomic_reference:SL2.50ch04 gene_region:59741973-59743801 transcript_region:SL2.50ch04:59741973..59743801- go_terms:GO:0005634,GO:0006355,GO:0045449 functional_description:"Homeobox-leucine zipper protein 22 (AHRD V1 ***- D7MA03_ARALY); contains Interpro domain(s) IPR003106 Leucine zipper, homeobox-associated "	1
sly-miR167b-5p	Solyc04g073990.2.1	2.5	17.218	1	22	1083	1104	UAAAGCUGCCAGCAUGAUCUGG	UGAGAAUAUGCUGGUGGCUUUA	Cleavage	genomic_reference:SL2.50ch04 gene_region:57610227-57612650 transcript_region:SL2.50ch04:57610227..57612650- go_terms:GO:0005544 functional_description:"Annexin (AHRD V1 ***- Q42657_CAPAN); contains Interpro domain(s) IPR009118 Annexin, type plant "	1
sly-miR167b-5p	Solyc06g035530.2.1	2.5	16.593	1	22	436	457	UAAAGCUGCCAGCAUGAUCUGG	UGUGGUUAUGCUAGUAGCUUUA	Translation	genomic_reference:SL2.50ch06 gene_region:21172018-21174216 transcript_region:SL2.50ch06:21172018..21174216- go_terms:GO:0045544 functional_description:"Gibberellin 20-oxidase-2 (AHRD V1 **** Q9ZPP3_SOLLC); contains Interpro domain(s) IPR005123 Oxoglutarate and iron-dependent oxygenase "	1
sly-miR167b-5p	Solyc01g093980.2.1	2.5	18.698	1	22	416	437	UAAAGCUGCCAGCAUGAUCUGG	UGUGGUUAUGCUAGUAGCUUUA	Translation	genomic_reference:SL2.50ch01 gene_region:77317302-77319319 transcript_region:SL2.50ch01:77317302..77319319+ go_terms:GO:0016491,GO:0055114 functional_description:"Gibberellin 20-oxidase 4 (AHRD V1 ***- B2MWW5_SOLLC); contains Interpro domain(s) IPR005123 Oxoglutarate and iron-dependent oxygenase "	1
sly-miR168a-3p	Solyc04g009420.2.1	2.5	14.142	1	20	1	20	CCUGCCUUGCAUCAACUGAA	CUCAGUUCAUGUAAGGCAGA	Cleavage	genomic_reference:SL2.50ch04 gene_region:2840496-2842762 transcript_region:SL2.50ch04:2840496..2842762- go_terms:GO:0019898 functional_description:"Photosystem II oxygen evolving complex protein PsbP (AHRD V1 ***- Q11A16_TRIEI); contains Interpro domain(s) IPR016123 Mog1/PsbP, alpha/beta/alpha sandwich "	1
sly-miR169b	Solyc01g087240.2.1	2.5	21.55	1	21	1160	1180	UAGCCAAGGAUGACUUGCCUG	CAGGCAAUUCAUUCUUGGCUU	Cleavage	genomic_reference:SL2.50ch01 gene_region:73938193-73944527 transcript_region:SL2.50ch01:73938193..73944527+ go_terms:GO:0003700 functional_description:"Nuclear transcription factor Y subunit A-1 (AHRD V1 *-** B6TAR1_MAIZE); contains Interpro domain(s) IPR001289 CCAAT-binding transcription factor, subunit B "	1
sly-miR169b	Solyc01g006930.2.1	2.5	24.426	1	21	1317	1337	UAGCCAAGGAUGACUUGCCUG	UGGGCAGUUCAUCCUUGGCUU	Cleavage	genomic_reference:SL2.50ch01 gene_region:1506539-1511917 transcript_region:SL2.50ch01:1506539..1511917+ go_terms:GO:0003700,GO:0016566 functional_description:"Nuclear transcription factor Y subunit A-2 (AHRD V1 **** B6SM21_MAIZE); contains Interpro domain(s) IPR001289 CCAAT-binding transcription factor, subunit B "	1
sly-miR169d	Solyc01g006930.2.1	2.5	24.426	1	21	1317	1337	UAGCCAAGGAUGACUUGCCUA	UGGGCAGUUCAUCCUUGGCUU	Cleavage	genomic_reference:SL2.50ch01 gene_region:1506539-1511917 transcript_region:SL2.50ch01:1506539..1511917+ go_terms:GO:0003700,GO:0016566 functional_description:"Nuclear transcription factor Y subunit A-2 (AHRD V1 **** B6SM21_MAIZE); contains Interpro domain(s) IPR001289 CCAAT-binding transcription factor, subunit B "	1
sly-miR169d	Solyc01g087240.2.1	2.5	21.55	1	21	1160	1180	UAGCCAAGGAUGACUUGCCUA	CAGGCAAUUCAUUCUUGGCUU	Cleavage	genomic_reference:SL2.50ch01 gene_region:73938193-73944527 transcript_region:SL2.50ch01:73938193..73944527+ go_terms:GO:0003700 functional_description:"Nuclear transcription factor Y subunit A-1 (AHRD V1 *-** B6TAR1_MAIZE); contains Interpro domain(s) IPR001289 CCAAT-binding transcription factor, subunit B "	1
sly-miR169e-5p	Solyc01g087240.2.1	2.5	21.55	1	22	1159	1180	UAGCCAAGGAUGACUUGCCUUU	UCAGGCAAUUCAUUCUUGGCUU	Cleavage	genomic_reference:SL2.50ch01 gene_region:73938193-73944527 transcript_region:SL2.50ch01:73938193..73944527+ go_terms:GO:0003700 functional_description:"Nuclear transcription factor Y subunit A-1 (AHRD V1 *-** B6TAR1_MAIZE); contains Interpro domain(s) IPR001289 CCAAT-binding transcription factor, subunit B "	1
sly-miR169e-5p	Solyc01g006930.2.1	2.5	24.426	1	22	1316	1337	UAGCCAAGGAUGACUUGCCUUU	AUGGGCAGUUCAUCCUUGGCUU	Cleavage	genomic_reference:SL2.50ch01 gene_region:1506539-1511917 transcript_region:SL2.50ch01:1506539..1511917+ go_terms:GO:0003700,GO:0016566 functional_description:"Nuclear transcription factor Y subunit A-2 (AHRD V1 **** B6SM21_MAIZE); contains Interpro domain(s) IPR001289 CCAAT-binding transcription factor, subunit B "	1
sly-miR171a	Solyc08g081890.2.1	2.5	17.791	1	21	3646	3666	UGAUUGAGCCGUGCCAAUAUC	UAUAUUGGCAUGGCUCUAUCG	Cleavage	genomic_reference:SL2.50ch08 gene_region:61972311-61978302 transcript_region:SL2.50ch08:61972311..61978302- go_terms:GO:0015431 functional_description:"Multidrug resistance protein ABC transporter family (AHRD V1 **-- B9GX56_POPTR); contains Interpro domain(s) IPR003439 ABC transporter-like "	1
sly-miR171d	Solyc09g090090.1.1	2.5	20.005	1	20	470	489	UUGAGCCGCGCCAAUAUCAC	CUGAUUUUGGCUCGGCUCAG	Translation	evidence_code:10F0H1E1IEG genomic_reference:SL2.50ch09 gene_region:64987903-64989848 transcript_region:SL2.50ch09:64987903..64989848- go_terms:GO:0006468 functional_description:"Calcium-dependent protein kinase 2 (AHRD V1 ***- B4FZS4_MAIZE); contains Interpro domain(s) IPR002290 Serine/threonine protein kinase "	1
sly-miR171e	Solyc07g047680.1.1	2.5	19.321	1	21	45	65	UUGAGCCGCGUCAAUAUCUCU	UGAGAUAUUGAAGAGGCUCGA	Translation	evidence_code:10F0H1E0IEG genomic_reference:SL2.50ch07 gene_region:56237088-56237591 transcript_region:SL2.50ch07:56237088..56237591+ functional_description:"F-box protein GID2 (AHRD V1 *-*- B6SU06_MAIZE); contains Interpro domain(s) IPR001810 Cyclin-like F-box "	1
sly-miR390a-3p	Solyc08g007210.2.1	2.5	15.79	1	21	215	235	CGCUAUCCAUCCUGAGUUUUA	ACAGAUUCAGGAUGGAUAGUC	Cleavage	genomic_reference:SL2.50ch08 gene_region:1775628-1777610 transcript_region:SL2.50ch08:1775628..1777610- go_terms:GO:0016747 functional_description:"Hydroxycinnamoyl CoA shikimate/quinate hydroxycinnamoyltransferase-like protein (AHRD V1 *--- B9IAS9_POPTR); contains Interpro domain(s) IPR003480 Transferase "	1
sly-miR390a-3p	Solyc09g090660.2.1	2.5	14.037	1	21	1842	1862	CGCUAUCCAUCCUGAGUUUUA	CAAAACUCUGAAUGGAUAGUG	Translation	genomic_reference:SL2.50ch09 gene_region:65460983-65469080 transcript_region:SL2.50ch09:65460983..65469080+ go_terms:GO:0042802 functional_description:"Guanine nucleotide-binding protein subunit beta-like protein (AHRD V1 *--* GBLP_SCHPO); contains Interpro domain(s) IPR017986 WD40 repeat, region "	1
sly-miR390a-5p	Solyc01g091230.2.1	2.5	16.127	1	21	510	530	AAGCUCAGGAGGGAUAGCACC	GGUGUUAUUCCUCCUGAGGUU	Cleavage	genomic_reference:SL2.50ch01 gene_region:76667116-76670365 transcript_region:SL2.50ch01:76667116..76670365+ go_terms:GO:0004675 functional_description:"Receptor like kinase, RLK"	1
sly-miR390b-3p	Solyc08g007210.2.1	2.5	15.79	1	21	215	235	CGCUAUCCAUCCUGAGUUUCA	ACAGAUUCAGGAUGGAUAGUC	Cleavage	genomic_reference:SL2.50ch08 gene_region:1775628-1777610 transcript_region:SL2.50ch08:1775628..1777610- go_terms:GO:0016747 functional_description:"Hydroxycinnamoyl CoA shikimate/quinate hydroxycinnamoyltransferase-like protein (AHRD V1 *--- B9IAS9_POPTR); contains Interpro domain(s) IPR003480 Transferase "	1
sly-miR390b-3p	Solyc09g090660.2.1	2.5	14.037	1	21	1842	1862	CGCUAUCCAUCCUGAGUUUCA	CAAAACUCUGAAUGGAUAGUG	Translation	genomic_reference:SL2.50ch09 gene_region:65460983-65469080 transcript_region:SL2.50ch09:65460983..65469080+ go_terms:GO:0042802 functional_description:"Guanine nucleotide-binding protein subunit beta-like protein (AHRD V1 *--* GBLP_SCHPO); contains Interpro domain(s) IPR017986 WD40 repeat, region "	1
sly-miR395a	Solyc09g056270.1.1	2.5	7.778	1	22	40	61	CUGAAGUGUUUGGGGGAACUCC	CGUUUUUCCUCAAACACUUCGG	Cleavage	evidence_code:10F0H0E0IEG genomic_reference:SL2.50ch09 gene_region:44128107-44128379 transcript_region:SL2.50ch09:44128107..44128379+ functional_description:"Unknown Protein (AHRD V1)"	1
sly-miR395a	Solyc01g111180.2.1	2.5	13.914	1	22	15334	15355	CUGAAGUGUUUGGGGGAACUCC	UAAGCUUCUUCAAACACUUCAG	Cleavage	genomic_reference:SL2.50ch01 gene_region:89072019-89286640 transcript_region:SL2.50ch01:89072019..89286640- functional_description:"Unknown Protein (AHRD V1)"	1
sly-miR395a	Solyc01g110700.2.1	2.5	13.914	1	22	45045	45066	CUGAAGUGUUUGGGGGAACUCC	UAAGCUUCUUCAAACACUUCAG	Cleavage	genomic_reference:SL2.50ch01 gene_region:89071526-89315619 transcript_region:SL2.50ch01:89071526..89315619- functional_description:"Unknown Protein (AHRD V1)"	1
sly-miR395a	Solyc00g102400.2.1	2.5	15.473	1	22	823	844	CUGAAGUGUUUGGGGGAACUCC	GUUAUUCCCCCUAGCACUUCAG	Translation	genomic_reference:SL2.50ch00 gene_region:15829191-15832286 transcript_region:SL2.50ch00:15829191..15832286+ go_terms:GO:0006952,GO:0006915 functional_description:"Cc-nbs-lrr, resistance protein"	1
sly-miR395a	Solyc06g008480.1.1	2.5	18.876	1	22	532	553	CUGAAGUGUUUGGGGGAACUCC	GUUAUUCCCCCUAGCACUUCAG	Translation	evidence_code:10F0H1E1IEG genomic_reference:SL2.50ch06 gene_region:2374198-2377556 transcript_region:SL2.50ch06:2374198..2377556- go_terms:GO:0006952,GO:0031177,GO:0006915 functional_description:"Cc-nbs-lrr, resistance protein"	1
sly-miR395a	Solyc06g008800.1.1	2.5	15.473	1	22	823	844	CUGAAGUGUUUGGGGGAACUCC	GUUAUUCCCCCUAGCACUUCAG	Translation	evidence_code:10F0H1E1IEG genomic_reference:SL2.50ch06 gene_region:2746749-2750582 transcript_region:SL2.50ch06:2746749..2750582+ go_terms:GO:0006952,GO:0006915 functional_description:"Cc-nbs-lrr, resistance protein"	1
sly-miR395b	Solyc09g056270.1.1	2.5	7.778	1	22	40	61	CUGAAGUGUUUGGGGGAACUCC	CGUUUUUCCUCAAACACUUCGG	Cleavage	evidence_code:10F0H0E0IEG genomic_reference:SL2.50ch09 gene_region:44128107-44128379 transcript_region:SL2.50ch09:44128107..44128379+ functional_description:"Unknown Protein (AHRD V1)"	1
sly-miR395b	Solyc01g111180.2.1	2.5	13.914	1	22	15334	15355	CUGAAGUGUUUGGGGGAACUCC	UAAGCUUCUUCAAACACUUCAG	Cleavage	genomic_reference:SL2.50ch01 gene_region:89072019-89286640 transcript_region:SL2.50ch01:89072019..89286640- functional_description:"Unknown Protein (AHRD V1)"	1
sly-miR395b	Solyc01g110700.2.1	2.5	13.914	1	22	45045	45066	CUGAAGUGUUUGGGGGAACUCC	UAAGCUUCUUCAAACACUUCAG	Cleavage	genomic_reference:SL2.50ch01 gene_region:89071526-89315619 transcript_region:SL2.50ch01:89071526..89315619- functional_description:"Unknown Protein (AHRD V1)"	1
sly-miR395b	Solyc00g102400.2.1	2.5	15.473	1	22	823	844	CUGAAGUGUUUGGGGGAACUCC	GUUAUUCCCCCUAGCACUUCAG	Translation	genomic_reference:SL2.50ch00 gene_region:15829191-15832286 transcript_region:SL2.50ch00:15829191..15832286+ go_terms:GO:0006952,GO:0006915 functional_description:"Cc-nbs-lrr, resistance protein"	1
sly-miR395b	Solyc06g008480.1.1	2.5	18.876	1	22	532	553	CUGAAGUGUUUGGGGGAACUCC	GUUAUUCCCCCUAGCACUUCAG	Translation	evidence_code:10F0H1E1IEG genomic_reference:SL2.50ch06 gene_region:2374198-2377556 transcript_region:SL2.50ch06:2374198..2377556- go_terms:GO:0006952,GO:0031177,GO:0006915 functional_description:"Cc-nbs-lrr, resistance protein"	1
sly-miR395b	Solyc06g008800.1.1	2.5	15.473	1	22	823	844	CUGAAGUGUUUGGGGGAACUCC	GUUAUUCCCCCUAGCACUUCAG	Translation	evidence_code:10F0H1E1IEG genomic_reference:SL2.50ch06 gene_region:2746749-2750582 transcript_region:SL2.50ch06:2746749..2750582+ go_terms:GO:0006952,GO:0006915 functional_description:"Cc-nbs-lrr, resistance protein"	1
sly-miR396a-3p	Solyc06g063080.1.1	2.5	18.494	1	21	197	217	GUUCAAUAAAGCUGUGGGAAG	AUUCCUGCAGCUUUGUUGAAA	Cleavage	evidence_code:10F0H0E0IEG genomic_reference:SL2.50ch06 gene_region:36222247-36223044 transcript_region:SL2.50ch06:36222247..36223044- go_terms:GO:0008270 functional_description:"Zinc finger protein-like protein (AHRD V1 *-*- Q1PEQ5_ARATH); contains Interpro domain(s) IPR002867 Zinc finger, C6HC-type "	1
sly-miR396b	Solyc06g065030.2.1	2.5	12.753	1	21	361	381	UUCCACAGCUUUCUUGAACUU	AAGUUUAAGAGAGAUGUGGAG	Cleavage	genomic_reference:SL2.50ch06 gene_region:36936147-36940897 transcript_region:SL2.50ch06:36936147..36940897- go_terms:GO:0016021 functional_description:"Transmembrane 9 superfamily protein member 3 (AHRD V1 ***- B6SY54_MAIZE); contains Interpro domain(s) IPR004240 Nonaspanin (TM9SF) "	1
sly-miR396b	Solyc07g056470.2.1	2.5	15.631	1	21	487	507	UUCCACAGCUUUCUUGAACUU	GGCUUCAAGGAAGCUGUGGAC	Cleavage	genomic_reference:SL2.50ch07 gene_region:61620028-61623442 transcript_region:SL2.50ch07:61620028..61623442+ go_terms:GO:0004364,GO:0043295 functional_description:"Glutathione S-transferase-like protein (AHRD V1 **** Q8GVD1_SOLLC); contains Interpro domain(s) IPR004046 Glutathione S-transferase, C-terminal "	1
sly-miR396b	Solyc01g066730.2.1	2.5	16.876	1	21	184	204	UUCCACAGCUUUCUUGAACUU	CUUUUCAAGAAAGCUGUGCAA	Cleavage	genomic_reference:SL2.50ch01 gene_region:67285028-67286366 transcript_region:SL2.50ch01:67285028..67286366+ go_terms:GO:0005634 functional_description:"MADS-box protein (AHRD V1 *-*- D7KFE1_ARALY); contains Interpro domain(s) IPR002100 Transcription factor, MADS-box "	1
sly-miR396b	Solyc02g062750.2.1	2.5	14.655	1	21	862	882	UUCCACAGCUUUCUUGAACUU	GAGAUCAAGAAAUCUGUGGGA	Translation	genomic_reference:SL2.50ch02 gene_region:29104055-29107946 transcript_region:SL2.50ch02:29104055..29107946+ go_terms:GO:0016020,GO:0016021 functional_description:"Glucose transporter 8 (AHRD V1 ***- Q2KKJ3_SOLIN); contains Interpro domain(s) IPR003663 Sugar/inositol transporter "	1
sly-miR396b	Solyc02g071230.1.1	2.5	19.004	1	21	271	291	UUCCACAGCUUUCUUGAACUU	AUCUUUGAGAGAGCUGUGGAA	Cleavage	evidence_code:10F0H1E0IEG genomic_reference:SL2.50ch02 gene_region:35278320-35290177 transcript_region:SL2.50ch02:35278320..35290177+ go_terms:GO:0005488,GO:0005622 functional_description:"Pre-mRNA-processing factor 39 (AHRD V1 ***- B2VZM3_PYRTR); contains Interpro domain(s) IPR003107 RNA-processing protein, HAT helix "	1
sly-miR396b	Solyc12g088700.1.1	2.5	17.671	1	21	1090	1110	UUCCACAGCUUUCUUGAACUU	AUGAUUAAGAGAGCUGUGGAG	Cleavage	evidence_code:10F0H1E1IEG genomic_reference:SL2.50ch12 gene_region:62408772-62409962 transcript_region:SL2.50ch12:62408772..62409962- go_terms:GO:0008152 functional_description:"UDP-glucosyltransferase family 1 protein (AHRD V1 ***- C6KI43_CITSI); contains Interpro domain(s) IPR002213 UDP-glucuronosyl/UDP-glucosyltransferase "	1
sly-miR396b	Solyc01g112320.2.1	2.5	15.877	1	21	1855	1875	UUCCACAGCUUUCUUGAACUU	UUGUAUGAGAAAGCUGUGGAG	Cleavage	genomic_reference:SL2.50ch01 gene_region:90169312-90174218 transcript_region:SL2.50ch01:90169312..90174218- go_terms:GO:0008270 functional_description:"Protein FAR1-RELATED SEQUENCE 5 (AHRD V1 ***- FRS5_ARATH); contains Interpro domain(s) IPR004330 Transcription factor, FAR1-related "	1
sly-miR396b	Solyc08g076470.2.1	2.5	15.997	1	21	504	523	UUCCACAGCUUUCUUGAACUU	CUGUUCGA-AAAGCUGUGGAA	Cleavage	genomic_reference:SL2.50ch08 gene_region:57639436-57652592 transcript_region:SL2.50ch08:57639436..57652592+ go_terms:GO:0004366 functional_description:"Glycerol-3-phosphate acyltransferase (AHRD V1 **** Q7XYH5_CAPAN); contains Interpro domain(s) IPR016222 Glycerol-3-phosphate O-acyltransferase "	1
sly-miR403-3p	Solyc01g079280.1.1	2.5	17.227	1	21	128	148	CUAGAUUCACGCACAAGCUCG	CACGUUUGUGCGUGAAUCUAA	Cleavage	evidence_code:10F0H0E0IEG genomic_reference:SL2.50ch01 gene_region:70879637-70879801 transcript_region:SL2.50ch01:70879637..70879801+ functional_description:"Unknown Protein (AHRD V1)"	1
sly-miR482b	Solyc07g005770.2.1	2.5	23.779	1	22	541	562	UCUUGCCUACACCGCCCAUGCC	GGUAUGGGCGGUAUAGGCAAAA	Translation	genomic_reference:SL2.50ch07 gene_region:625770-628788 transcript_region:SL2.50ch07:625770..628788- go_terms:GO:0006952,GO:0006915 functional_description:"Cc-nbs-lrr, resistance protein"	1
sly-miR482b	Solyc11g006630.1.1	2.5	21.57	1	22	532	553	UCUUGCCUACACCGCCCAUGCC	GGCAUGGGCGGUAUUGGUAAGA	Translation	evidence_code:10F0H1E1IEG genomic_reference:SL2.50ch11 gene_region:1237304-1240179 transcript_region:SL2.50ch11:1237304..1240179+ go_terms:GO:0005515 functional_description:"Cc-nbs-lrr, resistance protein"	1
sly-miR482b	Solyc04g009290.1.1	2.5	23.41	1	22	574	595	UCUUGCCUACACCGCCCAUGCC	GGCAUGGGUGGAUUAGGCAAGA	Translation	evidence_code:10F0H1E0IEG genomic_reference:SL2.50ch04 gene_region:2735950-2738484 transcript_region:SL2.50ch04:2735950..2738484- go_terms:GO:0005515 functional_description:"Cc-nbs-lrr, resistance protein"	1
sly-miR482b	Solyc04g009130.2.1	2.5	20.794	1	22	597	618	UCUUGCCUACACCGCCCAUGCC	GGCAUGGGUGGAUUAGGCAAGA	Translation	genomic_reference:SL2.50ch04 gene_region:2646823-2649379 transcript_region:SL2.50ch04:2646823..2649379+ go_terms:GO:0005515,GO:0000166 functional_description:"Cc-nbs-lrr, resistance protein"	1
sly-miR482b	Solyc07g039400.1.1	2.5	22.64	1	22	337	358	UCUUGCCUACACCGCCCAUGCC	GGCAUGGGCGGAUUAGGUAAGA	Translation	evidence_code:10F0H1E0IEG genomic_reference:SL2.50ch07 gene_region:44737348-44737994 transcript_region:SL2.50ch07:44737348..44737994- go_terms:GO:0006915 functional_description:"Nbs, resistance protein fragment"	1
sly-miR482b	Solyc11g020100.1.1	2.5	23.736	1	22	520	541	UCUUGCCUACACCGCCCAUGCC	GGUAUGGGCGGUAUCGGUAAGA	Translation	evidence_code:10F0H1E1IEG genomic_reference:SL2.50ch11 gene_region:10137088-10139788 transcript_region:SL2.50ch11:10137088..10139788- go_terms:GO:0006952,GO:0006915 functional_description:"Cc-nbs-lrr, resistance protein"	1
sly-miR482b	Solyc11g020090.1.1	2.5	20.197	1	22	103	124	UCUUGCCUACACCGCCCAUGCC	GGUAUGGGCGGUAGAGGUAAGA	Translation	evidence_code:10F0H1E0IEG genomic_reference:SL2.50ch11 gene_region:10134036-10134257 transcript_region:SL2.50ch11:10134036..10134257- go_terms:GO:0006915 functional_description:"Nbs, resistance protein fragment"	1
sly-miR482b	Solyc11g069620.1.1	2.5	21.64	1	22	622	643	UCUUGCCUACACCGCCCAUGCC	GGAAUGGGUGGUGCGGGUAAGA	Translation	evidence_code:10F0H1E0IEG genomic_reference:SL2.50ch11 gene_region:51346017-51349831 transcript_region:SL2.50ch11:51346017..51349831+ go_terms:GO:0005515 functional_description:"Cc-nbs-lrr, resistance protein"	1
sly-miR482b	Solyc11g068360.1.1	2.5	22.83	1	22	622	643	UCUUGCCUACACCGCCCAUGCC	GGAAUGGGCGGUGCGGGUGAGA	Translation	evidence_code:10F0H1E0IEG genomic_reference:SL2.50ch11 gene_region:50191390-50194872 transcript_region:SL2.50ch11:50191390..50194872+ go_terms:GO:0005515 functional_description:"Cc-nbs-lrr, resistance protein"	1
sly-miR482b	Solyc08g007630.1.1	2.5	21.212	1	22	622	643	UCUUGCCUACACCGCCCAUGCC	GGAAUGGGCGGCCUGGGCAAGA	Translation	evidence_code:10F0H1E1IEG genomic_reference:SL2.50ch08 gene_region:2161135-2164101 transcript_region:SL2.50ch08:2161135..2164101+ go_terms:GO:0005515 functional_description:"Cc-nbs-lrr, resistance protein"	1
sly-miR482d-3p	Solyc05g009750.1.1	2.5	17.541	1	22	164	185	UUUCCUAUUCCACCCAUGCCAA	UUGGAAUGGCUGGAAUAGGGAA	Cleavage	evidence_code:10F0H1E0IEG genomic_reference:SL2.50ch05 gene_region:3951492-3953619 transcript_region:SL2.50ch05:3951492..3953619- go_terms:GO:0006952,GO:0006915 functional_description:"Nbs-lrr, resistance protein"	1
sly-miR482d-3p	Solyc01g105340.2.1	2.5	20.142	1	22	551	572	UUUCCUAUUCCACCCAUGCCAA	GUGGCAUGGGUGGUAUGGGAGG	Translation	genomic_reference:SL2.50ch01 gene_region:85301588-85307119 transcript_region:SL2.50ch01:85301588..85307119+ go_terms:GO:0006457,GO:0009408,GO:0031072 functional_description:"Chaperone protein dnaJ (AHRD V1 ***- B6TAJ2_MAIZE); contains Interpro domain(s) IPR012724 Chaperone DnaJ "	1
sly-miR482d-3p	Solyc04g009130.2.1	2.5	20.332	1	22	595	616	UUUCCUAUUCCACCCAUGCCAA	AUGGCAUGGGUGGAUUAGGCAA	Cleavage	genomic_reference:SL2.50ch04 gene_region:2646823-2649379 transcript_region:SL2.50ch04:2646823..2649379+ go_terms:GO:0005515,GO:0000166 functional_description:"Cc-nbs-lrr, resistance protein"	1
sly-miR482d-3p	Solyc04g009290.1.1	2.5	18.898	1	22	572	593	UUUCCUAUUCCACCCAUGCCAA	AUGGCAUGGGUGGAUUAGGCAA	Cleavage	evidence_code:10F0H1E0IEG genomic_reference:SL2.50ch04 gene_region:2735950-2738484 transcript_region:SL2.50ch04:2735950..2738484- go_terms:GO:0005515 functional_description:"Cc-nbs-lrr, resistance protein"	1
sly-miR482d-3p	Solyc01g113620.1.1	2.5	16.895	1	22	608	629	UUUCCUAUUCCACCCAUGCCAA	GUGGCAUUGGUGGAAUAGGCAA	Cleavage	genomic_reference:SL2.50ch01 gene_region:82315767-82320596 transcript_region:SL2.50ch01:82315767..82320596+ go_terms:GO:0006952,GO:0005515,GO:0031224,GO:0006915 functional_description:"NBS-LRR resistance protein (Fragment) (AHRD V1 *-*- C1K2I0_ROSHC); contains Interpro domain(s) IPR002182 NB-ARC "	1
sly-miR482d-3p	Solyc02g079310.1.1	2.5	18.123	1	22	308	329	UUUCCUAUUCCACCCAUGCCAA	CUGUUAGGGGUGGAAUAGGAAA	Cleavage	evidence_code:10F0H1E0IEG genomic_reference:SL2.50ch02 gene_region:38499778-38501745 transcript_region:SL2.50ch02:38499778..38501745- go_terms:GO:0005337 functional_description:"Equilibrative nucleoside transporter (AHRD V1 **** B9H1Z9_POPTR); contains Interpro domain(s) IPR002259 Delayed-early response protein/equilibrative nucleoside transporter "	1
sly-miR482d-3p	Solyc04g026110.2.1	2.5	22.415	1	22	564	585	UUUCCUAUUCCACCCAUGCCAA	AUGGCAUGGGCGGAUUGGGAAA	Cleavage	genomic_reference:SL2.50ch04 gene_region:24629880-24631775 transcript_region:SL2.50ch04:24629880..24631775- go_terms:GO:0005515 functional_description:"Cc-nbs, resistance protein fragment"	1
sly-miR482d-3p	Solyc04g009110.1.1	2.5	18.119	1	22	572	593	UUUCCUAUUCCACCCAUGCCAA	AUGGCAUGGGCGGAUUAGGGAA	Cleavage	evidence_code:10F0H1E0IEG genomic_reference:SL2.50ch04 gene_region:2637079-2639610 transcript_region:SL2.50ch04:2637079..2639610+ go_terms:GO:0005515,GO:0000166 functional_description:"Cc-nbs-lrr, resistance protein"	1
sly-miR482d-3p	Solyc07g022840.1.1	2.5	18.375	1	22	353	374	UUUCCUAUUCCACCCAUGCCAA	AUAGCAUGUGUGCAGUAGGAAA	Translation	evidence_code:10F0H1E0IEG genomic_reference:SL2.50ch07 gene_region:22795953-22797361 transcript_region:SL2.50ch07:22795953..22797361+ functional_description:"Os12g0581300 protein (Fragment) (AHRD V1 *-*- Q0IMB2_ORYSJ); contains Interpro domain(s) IPR006873 Protein of unknown function DUF620 "	1
sly-miR482d-3p	Solyc10g078670.1.1	2.5	20.691	1	22	513	534	UUUCCUAUUCCACCCAUGCCAA	UAAGCGAGAGUGGAAUAGGAAA	Cleavage	evidence_code:10F0H1E1IEG genomic_reference:SL2.50ch10 gene_region:59726600-59732997 transcript_region:SL2.50ch10:59726600..59732997- go_terms:GO:0003700 functional_description:"BZIP transcription factor (AHRD V1 **** Q93XM5_ARATH); contains Interpro domain(s) IPR011616 bZIP transcription factor, bZIP-1 "	1
sly-miR482d-5p	Solyc03g115200.2.1	2.5	16.462	1	21	801	821	GGAGUGGGUGGGAUGGAAAAA	UUUUUCCAUCCCAUCUAUUUU	Cleavage	genomic_reference:SL2.50ch03 gene_region:59049950-59054055 transcript_region:SL2.50ch03:59049950..59054055- functional_description:"Glucan endo-1 3-beta-glucosidase 1 (AHRD V1 *-*- B6TW10_MAIZE); contains Interpro domain(s) IPR012946 X8 "	1
sly-miR482d-5p	Solyc11g069400.1.1	2.5	13.189	1	21	48	68	GGAGUGGGUGGGAUGGAAAAA	CUUCUCCGUCCUACUCACUCC	Cleavage	evidence_code:10F0H1E1IEG genomic_reference:SL2.50ch11 gene_region:51072810-51079002 transcript_region:SL2.50ch11:51072810..51079002- go_terms:GO:0016853,GO:0045454,GO:0005783 functional_description:"Protein disulfide isomerase L-2 (AHRD V1 ***- B1Q2X5_SOYBN); contains Interpro domain(s) IPR005792 Protein disulphide isomerase "	1
sly-miR482d-5p	Solyc05g012820.1.1	2.5	5.115	1	21	423	443	GGAGUGGGUGGGAUGGAAAAA	AAUUUUCAUUUCAUCCACUCU	Cleavage	evidence_code:10F0H0E1IEG genomic_reference:SL2.50ch05 gene_region:5973817-5974791 transcript_region:SL2.50ch05:5973817..5974791- functional_description:"Unknown Protein (AHRD V1)"	1
sly-miR482d-5p	Solyc00g007110.2.1	2.5	20.29	1	21	1079	1099	GGAGUGGGUGGGAUGGAAAAA	GAUUUCCAUCCGAUUCACUCU	Translation	genomic_reference:SL2.50ch00 gene_region:6717031-6721766 transcript_region:SL2.50ch00:6717031..6721766+ go_terms:GO:0005509 functional_description:"Epidermal growth factor receptor substrate 15 (AHRD V1 *--- EPS15_HUMAN); contains Interpro domain(s) IPR011992 EF-Hand type "	1
sly-miR482d-5p	Solyc01g103720.2.1	2.5	18.034	1	21	164	184	GGAGUGGGUGGGAUGGAAAAA	GCUUUCCAUCCCUCUCGCUCU	Translation	genomic_reference:SL2.50ch01 gene_region:84030477-84033371 transcript_region:SL2.50ch01:84030477..84033371- functional_description:"Ribosome biogenesis protein ERB1 (AHRD V1 ***- ERB1_CRYNE); contains Interpro domain(s) IPR011046 WD40 repeat-like "	1
sly-miR482e-5p	Solyc08g075510.2.1	2.5	4.221	1	21	102	122	UGUGGGUGGGGUGGAAAGAUU	CAUCUCUCUACCCCACCCACC	Cleavage	genomic_reference:SL2.50ch08 gene_region:56827447-56831008 transcript_region:SL2.50ch08:56827447..56831008- functional_description:"JmjC domain protein (AHRD V1 **-- Q1D441_MYXXD); contains Interpro domain(s) IPR003347 Transcription factor jumonji/aspartyl beta-hydroxylase "	1
sly-miR482e-5p	Solyc05g043320.1.1	2.5	12.699	1	21	608	628	UGUGGGUGGGGUGGAAAGAUU	AUUCUUUCCAUCUCACCCAAA	Cleavage	evidence_code:10F0H1E0IEG genomic_reference:SL2.50ch05 gene_region:55083465-55084954 transcript_region:SL2.50ch05:55083465..55084954+ go_terms:GO:0004091 functional_description:"GDSL esterase/lipase At2g04570 (AHRD V1 ***- GDL34_ARATH); contains Interpro domain(s) IPR001087 Lipase, GDSL "	1
sly-miR482e-5p	Solyc01g079870.2.1	2.5	10.585	1	21	126	146	UGUGGGUGGGGUGGAAAGAUU	CUUUUUUCUACCUUGCCCACA	Cleavage	genomic_reference:SL2.50ch01 gene_region:71515231-71516797 transcript_region:SL2.50ch01:71515231..71516797- go_terms:GO:0005515,GO:0003700 functional_description:"Nuclear transcription factor Y subunit C-2 (AHRD V1 *-** B4FLF9_MAIZE); contains Interpro domain(s) IPR003958 Transcription factor CBF/NF-Y/archaeal histone "	1
sly-miR482e-5p	Solyc03g096810.2.1	2.5	7.457	1	21	98	118	UGUGGGUGGGGUGGAAAGAUU	UCUUUUACCACCCCACCCACC	Cleavage	genomic_reference:SL2.50ch03 gene_region:52611236-52615785 transcript_region:SL2.50ch03:52611236..52615785- go_terms:GO:0005515 functional_description:"Transmembrane protein 120A (AHRD V1 ***- B5XCP1_SALSA); contains Interpro domain(s) IPR012926 TMPIT-like "	1
sly-miR482e-5p	Solyc12g010740.1.1	2.5	5.843	1	21	772	792	UGUGGGUGGGGUGGAAAGAUU	GCUCCUUCAACUCCACCCACA	Cleavage	evidence_code:10F0H1E1IEG genomic_reference:SL2.50ch12 gene_region:3661121-3669447 transcript_region:SL2.50ch12:3661121..3669447+ go_terms:GO:0004674 functional_description:"Receptor like kinase, RLK"	1
sly-miR5300	Solyc03g120010.2.1	2.5	24.291	1	22	756	777	UCCCCAGUCCAGGCAUUCCAAC	UGUGGGAUGCAUUGACUGGGGA	Translation	genomic_reference:SL2.50ch03 gene_region:62568976-62573796 transcript_region:SL2.50ch03:62568976..62573796- functional_description:"Eukaryotic translation initiation factor 3 subunit 2 (AHRD V1 **-- B6SSB6_MAIZE); contains Interpro domain(s) IPR017986 WD40 repeat, region "	1
sly-miR5300	Solyc12g062410.1.1	2.5	15.182	1	22	188	209	UCCCCAGUCCAGGCAUUCCAAC	CUCGGAAUCGCUGGAUUGGGGA	Cleavage	evidence_code:10F0H0E0IEG genomic_reference:SL2.50ch12 gene_region:50320790-50321200 transcript_region:SL2.50ch12:50320790..50321200+ functional_description:"Unknown Protein (AHRD V1)"	1
sly-miR5300	Solyc03g116550.2.1	2.5	17.866	1	22	909	930	UCCCCAGUCCAGGCAUUCCAAC	ACAGGAAACCUUGGACUGGGGA	Cleavage	genomic_reference:SL2.50ch03 gene_region:59975687-59978494 transcript_region:SL2.50ch03:59975687..59978494+ functional_description:"AT1G52630-like protein (Fragment) (AHRD V1 *-*- D6PNR4_9BRAS); contains Interpro domain(s) IPR004348 Protein of unknown function DUF246, plant "	1
sly-miR6024	Solyc04g015220.2.1	2.5	21.977	1	22	388	409	UUUUAGCAAGAGUUGUUUUACC	GGUAAGACAACUUUUGCCAAAA	Cleavage	genomic_reference:SL2.50ch04 gene_region:5406762-5409516 transcript_region:SL2.50ch04:5406762..5409516- go_terms:GO:0005515,GO:0000166 functional_description:"Nbs-lrr, resistance protein"	1
sly-miR6024	Solyc11g006640.1.1	2.5	24.997	1	22	547	568	UUUUAGCAAGAGUUGUUUUACC	GGUAAGACAACUCUUGCCAGAA	Cleavage	evidence_code:10F0H1E1IEG genomic_reference:SL2.50ch11 gene_region:1242256-1245275 transcript_region:SL2.50ch11:1242256..1245275+ go_terms:GO:0006952,GO:0006915 functional_description:"Cc-nbs-lrr, resistance protein"	1
sly-miR6024	Solyc11g006630.1.1	2.5	23.542	1	22	547	568	UUUUAGCAAGAGUUGUUUUACC	GGUAAGACAACUCUUGCCAGAA	Cleavage	evidence_code:10F0H1E1IEG genomic_reference:SL2.50ch11 gene_region:1237304-1240179 transcript_region:SL2.50ch11:1237304..1240179+ go_terms:GO:0005515 functional_description:"Cc-nbs-lrr, resistance protein"	1
sly-miR6024	Solyc05g006620.2.1	2.5	24.784	1	22	869	890	UUUUAGCAAGAGUUGUUUUACC	GGUAAAACAACUCUUUCUAAGG	Cleavage	genomic_reference:SL2.50ch05 gene_region:1267542-1277499 transcript_region:SL2.50ch05:1267542..1277499- go_terms:GO:0006952,GO:0005515,GO:0031224,GO:0017111,GO:0006915 functional_description:"Tir-nbs-lrr, resistance protein"	1
sly-miR6024	Solyc11g043070.1.1	2.5	18.341	1	22	355	376	UUUUAGCAAGAGUUGUUUUACC	GGUAAGAUAACACUUGCUAAAG	Translation	evidence_code:10F0H1E0IEG genomic_reference:SL2.50ch11 gene_region:34717447-34719613 transcript_region:SL2.50ch11:34717447..34719613- go_terms:GO:0005515,GO:0006915 functional_description:"Cc-nbs-lrr, resistance protein"	1
sly-miR6024	Solyc11g071430.1.1	2.5	23.059	1	22	544	565	UUUUAGCAAGAGUUGUUUUACC	GGUAAGACAACACUUGCUAAGG	Translation	evidence_code:10F0H1E1IEG genomic_reference:SL2.50ch11 gene_region:51993677-51997466 transcript_region:SL2.50ch11:51993677..51997466+ go_terms:GO:0005515 functional_description:"Cc-nbs-lrr, resistance protein"	1
sly-miR6024	Solyc08g005510.1.1	2.5	20.93	1	22	724	745	UUUUAGCAAGAGUUGUUUUACC	GGUAAAACAACGCUAGCUAAAG	Translation	evidence_code:10F0H1E0IEG genomic_reference:SL2.50ch08 gene_region:379040-383990 transcript_region:SL2.50ch08:379040..383990- go_terms:GO:0030275,GO:0000166 functional_description:"Tir-nbs-lrr, resistance protein"	1
sly-miR6024	Solyc03g006750.1.1	2.5	17.743	1	22	13	34	UUUUAGCAAGAGUUGUUUUACC	GGGAAGACAACUCUUGCUCAGA	Cleavage	evidence_code:10F0H1E0IEG genomic_reference:SL2.50ch03 gene_region:1291007-1291699 transcript_region:SL2.50ch03:1291007..1291699+ go_terms:GO:0006952,GO:0006915 functional_description:"Nbs, resistance protein fragment"	1
sly-miR6024	Solyc02g079950.2.1	2.5	20.525	1	22	365	386	UUUUAGCAAGAGUUGUUUUACC	GCUAAAGCAGCUUUUGCUGAAG	Cleavage	genomic_reference:SL2.50ch02 gene_region:38907616-38909519 transcript_region:SL2.50ch02:38907616..38909519- go_terms:GO:0019898 functional_description:"Oxygen-evolving enhancer protein 3 (AHRD V1 ***- Q7Y1T5_PEA); contains Interpro domain(s) IPR008797 Photosystem II oxygen evolving complex protein PsbQ "	1
sly-miR6024	Solyc12g038900.1.1	2.5	20.201	1	22	196	217	UUUUAGCAAGAGUUGUUUUACC	GGGAAGACGACUAUUGCUAGAA	Translation	evidence_code:10F0H1E0IEG genomic_reference:SL2.50ch12 gene_region:36850230-36850712 transcript_region:SL2.50ch12:36850230..36850712- go_terms:GO:0006952,GO:0006915 functional_description:"Nbs, resistance protein fragment"	1
sly-miR6024	Solyc07g009200.1.1	2.5	14.645	1	22	527	548	UUUUAGCAAGAGUUGUUUUACC	GGCAAAACAACCCUUGCAAAAA	Translation	evidence_code:10F0H0E0IEG genomic_reference:SL2.50ch07 gene_region:4244968-4245528 transcript_region:SL2.50ch07:4244968..4245528- functional_description:"Unknown Protein (AHRD V1)"	1
sly-miR6024	Solyc04g007320.1.1	2.5	20.988	1	22	688	709	UUUUAGCAAGAGUUGUUUUACC	GGGAAGACAACUCUAGCUAGAG	Cleavage	evidence_code:10F0H1E1IEG genomic_reference:SL2.50ch04 gene_region:1035526-1040396 transcript_region:SL2.50ch04:1035526..1040396+ go_terms:GO:0030275,GO:0000166 functional_description:"Tir-nbs-lrr, resistance protein"	1
sly-miR6024	Solyc03g025540.2.1	2.5	13.119	1	22	1338	1359	UUUUAGCAAGAGUUGUUUUACC	CUCAAAGCUACUCUUGUUAAAG	Cleavage	genomic_reference:SL2.50ch03 gene_region:7302412-7321563 transcript_region:SL2.50ch03:7302412..7321563- go_terms:GO:0005515 functional_description:"Cleavage and polyadenylation specificity factor subunit 2 (AHRD V1 **-- C0HA24_SALSA); contains Interpro domain(s) IPR011108 RNA-metabolising metallo-beta-lactamase "	2
sly-miR6024	Solyc07g032510.2.1	2.5	16.504	1	22	1969	1990	UUUUAGCAAGAGUUGUUUUACC	AAUGAAACGACACUUGCUGAAA	Translation	genomic_reference:SL2.50ch07 gene_region:39239627-39259864 transcript_region:SL2.50ch07:39239627..39259864+ functional_description:"Microspherule protein 1 (AHRD V1 *-*- Q5BJR5_RAT); contains Interpro domain(s) IPR000253 Forkhead-associated "	1
sly-miR6024	Solyc03g121050.2.1	2.5	22.172	1	22	2276	2297	UUUUAGCAAGAGUUGUUUUACC	UGGGAAGCAACUCUUGCUGGGA	Cleavage	genomic_reference:SL2.50ch03 gene_region:63329506-63336332 transcript_region:SL2.50ch03:63329506..63336332- go_terms:GO:0006468,GO:0016998 functional_description:"Receptor-like kinase (AHRD V1 *-*- C0SW32_SOYBN); contains Interpro domain(s) IPR002290 Serine/threonine protein kinase "	1
sly-miR6024	Solyc03g077890.1.1	2.5	19.217	1	22	307	328	UUUUAGCAAGAGUUGUUUUACC	ACCAAGACAACUUUUGUUAAGG	Cleavage	evidence_code:10F0H0E0IEG genomic_reference:SL2.50ch03 gene_region:42045734-42047829 transcript_region:SL2.50ch03:42045734..42047829+ functional_description:"Unknown Protein (AHRD V1)"	1
sly-miR6024	Solyc08g074250.1.1	2.5	13.858	1	22	562	583	UUUUAGCAAGAGUUGUUUUACC	GGGAAAACAACACUCGCUAGAA	Translation	evidence_code:10F0H1E1IEG genomic_reference:SL2.50ch08 gene_region:55526270-55528885 transcript_region:SL2.50ch08:55526270..55528885- go_terms:GO:0005515,GO:0000166 functional_description:"Cc-nbs-lrr, resistance protein"	1
sly-miR6024	Solyc04g011980.1.1	2.5	14.173	1	22	538	559	UUUUAGCAAGAGUUGUUUUACC	GGCAAAACAACACUCGCUAGAA	Translation	evidence_code:10F0H1E0IEG genomic_reference:SL2.50ch04 gene_region:4339129-4341774 transcript_region:SL2.50ch04:4339129..4341774+ go_terms:GO:0005515,GO:0000166 functional_description:"Cc-nbs-lrr, resistance protein"	1
sly-miR6024	Solyc04g011990.1.1	2.5	16.755	1	22	538	559	UUUUAGCAAGAGUUGUUUUACC	GGCAAAACAACACUCGCUAGAA	Translation	evidence_code:10F0H1E0IEG genomic_reference:SL2.50ch04 gene_region:4343284-4346090 transcript_region:SL2.50ch04:4343284..4346090+ go_terms:GO:0005515 functional_description:"Cc-nbs-lrr, resistance protein"	1
sly-miR6024	Solyc01g049960.2.1	2.5	15.599	1	22	134	155	UUUUAGCAAGAGUUGUUUUACC	GAGAGAGCAUCUCUUGCUGAAA	Cleavage	genomic_reference:SL2.50ch01 gene_region:42725926-42727636 transcript_region:SL2.50ch01:42725926..42727636- functional_description:"Unknown Protein (AHRD V1)"	1
sly-miR6024	Solyc08g080820.1.1	2.5	9.96	1	22	250	271	UUUUAGCAAGAGUUGUUUUACC	AUGAAACCAACUUUUGCUGAGA	Cleavage	evidence_code:10F0H1E0IEG genomic_reference:SL2.50ch08 gene_region:61174975-61177379 transcript_region:SL2.50ch08:61174975..61177379- go_terms:GO:0005515 functional_description:"Carboxyl-terminal proteinase-like (AHRD V1 ***- Q6ZAJ4_ORYSJ); contains Interpro domain(s) IPR004314 Protein of unknown function DUF239, plant "	1
sly-miR6024	Solyc04g015190.2.1	2.5	16.214	1	22	726	747	UUUUAGCAAGAGUUGUUUUACC	GCCAAAGCAAAUCUUGCUAGGA	Cleavage	genomic_reference:SL2.50ch04 gene_region:5371233-5375212 transcript_region:SL2.50ch04:5371233..5375212- go_terms:GO:0005975 functional_description:"Glucan endo-1 3-beta-glucosidase 5 (AHRD V1 ***- B6SXV6_MAIZE); contains Interpro domain(s) IPR013781 Glycoside hydrolase, subgroup, catalytic core "	1
sly-miR6024	Solyc08g076140.2.1	2.5	10.645	1	22	1763	1784	UUUUAGCAAGAGUUGUUUUACC	CAAAAAAUAAAUCUUGCUGGAA	Cleavage	genomic_reference:SL2.50ch08 gene_region:57333765-57341381 transcript_region:SL2.50ch08:57333765..57341381+ go_terms:GO:0016310 functional_description:"Phosphomevalonate kinase (AHRD V1 ***- Q944G1_HEVBR); contains Interpro domain(s) IPR016005 Phosphomevalonate kinase, ERG8 "	1
sly-miR6026	Solyc06g048960.2.1	2.5	9.5	1	22	54	75	UUCUUGGCUAGAGUUGUAUUGC	GCAAUUCAACUCUAGCCAAUAA	Cleavage	genomic_reference:SL2.50ch06 gene_region:28551172-28563656 transcript_region:SL2.50ch06:28551172..28563656- go_terms:GO:0005515,GO:0004540 functional_description:"Ribonuclease 3-like protein 3 (AHRD V1 *-** RTL3_ORYSJ); contains Interpro domain(s) IPR000999 Ribonuclease III "	1
sly-miR6026	Solyc05g050020.2.1	2.5	19.229	1	22	533	554	UUCUUGGCUAGAGUUGUAUUGC	GAAAUAUGGCUCUAGCUAAGGA	Cleavage	genomic_reference:SL2.50ch05 gene_region:59070037-59075347 transcript_region:SL2.50ch05:59070037..59075347- go_terms:GO:0008270 functional_description:"Potyviral helper component protease-interacting protein 1 (AHRD V1 **-- Q84VS3_SOLTU); contains Interpro domain(s) IPR018957 Zinc finger, C3HC4 RING-type "	1
sly-miR6026	Solyc07g039550.2.1	2.5	17.435	1	22	3388	3409	UUCUUGGCUAGAGUUGUAUUGC	GUUAUAGAACUCUAGUUGAGAA	Cleavage	genomic_reference:SL2.50ch07 gene_region:45039463-45043515 transcript_region:SL2.50ch07:45039463..45043515- go_terms:GO:0004004 functional_description:"ATP-dependent RNA helicase (AHRD V1 **** Q16PT8_AEDAE); contains Interpro domain(s) IPR014001 DEAD-like helicase, N-terminal "	1
sly-miR6026	Solyc01g065690.2.1	2.5	17.931	1	22	589	610	UUCUUGGCUAGAGUUGUAUUGC	CAGGUACAACUAUAGCCAGGGA	Translation	genomic_reference:SL2.50ch01 gene_region:64673422-64675017 transcript_region:SL2.50ch01:64673422..64675017- go_terms:GO:0030001 functional_description:"Heavy-metal associated domain protein (AHRD V1 *--- C3SA91_BRADI); contains Interpro domain(s) IPR006121 Heavy metal transport/detoxification protein "	1
sly-miR6026	Solyc05g050210.2.1	2.5	19.594	1	22	985	1006	UUCUUGGCUAGAGUUGUAUUGC	UUCUUACAACUUUAACCAAGAA	Cleavage	genomic_reference:SL2.50ch05 gene_region:59397892-59402194 transcript_region:SL2.50ch05:59397892..59402194- go_terms:GO:0004091 functional_description:"GDSL esterase/lipase At4g01130 (AHRD V1 ***- GDL61_ARATH); contains Interpro domain(s) IPR001087 Lipase, GDSL "	1
sly-miR6026	Solyc08g077700.2.1	2.5	13.774	1	22	4206	4227	UUCUUGGCUAGAGUUGUAUUGC	ACCAUACAACUCAAGACAAGAA	Translation	genomic_reference:SL2.50ch08 gene_region:58770890-58780639 transcript_region:SL2.50ch08:58770890..58780639+ go_terms:GO:0016070,GO:0005488 functional_description:"Eukaryotic translation initiation factor 4 gamma 1 (AHRD V1 *-*- A9QXE6_MESAU); contains Interpro domain(s) IPR016021 MIF4-like, type 1/2/3 "	1
sly-miR6026	Solyc01g108740.2.1	2.5	14.75	1	22	731	752	UUCUUGGCUAGAGUUGUAUUGC	AAGAUAAAACUCUACCCAAGGA	Cleavage	genomic_reference:SL2.50ch01 gene_region:87713290-87714523 transcript_region:SL2.50ch01:87713290..87714523- go_terms:GO:0080031,GO:0080030 functional_description:"Hydrolase alpha/beta fold family protein (AHRD V1 **-- D7LG04_ARALY)"	1
sly-miR6026	Solyc09g075140.2.1	2.5	13.323	1	22	967	988	UUCUUGGCUAGAGUUGUAUUGC	ACUAUAAAACUCUAUCCAGGAA	Cleavage	genomic_reference:SL2.50ch09 gene_region:62435204-62439921 transcript_region:SL2.50ch09:62435204..62439921- go_terms:GO:0008289,GO:0004622 functional_description:"Lipase-like protein (AHRD V1 **-- Q9M3D1_ARATH)"	1
sly-miR6027-3p	Solyc04g009090.1.1	2.5	17.386	1	22	187	208	UGAAUCCUUCGGCUAUCCAUAA	UUGUGGAUGGCCGAGGGUUUCA	Cleavage	evidence_code:10F0H1E0IEG genomic_reference:SL2.50ch04 gene_region:2630935-2632218 transcript_region:SL2.50ch04:2630935..2632218+ go_terms:GO:0006915 functional_description:"Nbs-lrr, resistance protein"	1
sly-miR6027-3p	Solyc04g026110.2.1	2.5	14.201	1	22	1193	1214	UGAAUCCUUCGGCUAUCCAUAA	UUGUGGAUGGCCGAGGGUUUCA	Cleavage	genomic_reference:SL2.50ch04 gene_region:24629880-24631775 transcript_region:SL2.50ch04:24629880..24631775- go_terms:GO:0005515 functional_description:"Cc-nbs, resistance protein fragment"	1
sly-miR6027-3p	Solyc04g007070.2.1	2.5	20.864	1	22	1332	1353	UGAAUCCUUCGGCUAUCCAUAA	UUGUGGAUAGCCGAGGGGUUGA	Cleavage	genomic_reference:SL2.50ch04 gene_region:791050-796086 transcript_region:SL2.50ch04:791050..796086+ go_terms:GO:0006952,GO:0006915 functional_description:"Cc-nbs-lrr, resistance protein"	1
sly-miR6027-3p	Solyc05g013280.2.1	2.5	13.656	1	22	4099	4120	UGAAUCCUUCGGCUAUCCAUAA	UUGUGGGUAGCUGAAGGGUUUG	Cleavage	genomic_reference:SL2.50ch05 gene_region:6379863-6386810 transcript_region:SL2.50ch05:6379863..6386810+ go_terms:GO:0006952,GO:0006915 functional_description:"Cc-nbs-lrr, resistance protein with an R1 specific domain"	1
sly-miR6027-3p	Solyc05g012890.1.1	2.5	23.127	1	22	2905	2926	UGAAUCCUUCGGCUAUCCAUAA	UUGUGGAUAGCGGAAGGCUUCA	Translation	evidence_code:10F0H1E1IEG genomic_reference:SL2.50ch05 gene_region:6033094-6036868 transcript_region:SL2.50ch05:6033094..6036868+ go_terms:GO:0006952,GO:0006915 functional_description:"Cc-nbs-lrr, resistance protein with an R1 specific domain"	1
sly-miR6027-3p	Solyc05g012910.2.1	2.5	17.181	1	22	3127	3148	UGAAUCCUUCGGCUAUCCAUAA	UUGUGGAUAGCGGAAGGCUUCA	Translation	genomic_reference:SL2.50ch05 gene_region:6039234-6043657 transcript_region:SL2.50ch05:6039234..6043657+ go_terms:GO:0006952,GO:0006915 functional_description:"Cc-nbs-lrr, resistance protein with an R1 specific domain"	1
sly-miR6027-3p	Solyc01g088060.2.1	2.5	15.717	1	22	565	586	UGAAUCCUUCGGCUAUCCAUAA	CUAUGGAUGGCAGAAGGAUUUG	Translation	genomic_reference:SL2.50ch01 gene_region:74665132-74670971 transcript_region:SL2.50ch01:74665132..74670971- go_terms:GO:0005515 functional_description:"Nbs-lrr, resistance protein"	1
sly-miR6027-3p	Solyc03g005660.2.1	2.5	22.349	1	22	1353	1374	UGAAUCCUUCGGCUAUCCAUAA	UUGUGGAUCGCGGAAGGGUUCA	Translation	genomic_reference:SL2.50ch03 gene_region:469690-474293 transcript_region:SL2.50ch03:469690..474293+ go_terms:GO:0005515 functional_description:"Cc-nbs-lrr, resistance protein"	1
sly-miR6027-3p	Solyc04g015200.2.1	2.5	16.887	1	22	8	29	UGAAUCCUUCGGCUAUCCAUAA	ACUUCGAUAUUCGAAGGAUUCA	Cleavage	genomic_reference:SL2.50ch04 gene_region:5380570-5383618 transcript_region:SL2.50ch04:5380570..5383618- go_terms:GO:0006096,GO:0005945 functional_description:"6-phosphofructokinase 2 (AHRD V1 ***- B6TE72_MAIZE); contains Interpro domain(s) IPR012004 Pyrophosphate-dependent phosphofructokinase TP0108 "	1
sly-miR9472-3p	Solyc05g007250.2.1	2.5	20.759	1	21	818	838	UUCACAAUCUCUGCUGAAAAA	GUUCUUAGCGGAGAUUGUGAG	Cleavage	genomic_reference:SL2.50ch05 gene_region:1920398-1922917 transcript_region:SL2.50ch05:1920398..1922917- go_terms:GO:0003735 functional_description:"Ribosomal protein (AHRD V1 ***- B3TM27_ELAGV); contains Interpro domain(s) IPR001912 Ribosomal protein S4 "	1
sly-miR9472-3p	Solyc03g113220.2.1	2.5	15.95	1	21	1028	1048	UUCACAAUCUCUGCUGAAAAA	GAUUUUGUUAGAGAUUGUGAA	Cleavage	genomic_reference:SL2.50ch03 gene_region:57486387-57489392 transcript_region:SL2.50ch03:57486387..57489392- go_terms:GO:0005515 functional_description:"SPFH domain/band 7 family protein (AHRD V1 **-- D7VZN9_9FLAO); contains Interpro domain(s) IPR001107 Band 7 protein "	1
sly-miR9472-3p	Solyc08g067260.2.1	2.5	21.96	1	21	82	102	UUCACAAUCUCUGCUGAAAAA	UCUAUCAACGGAGAUUGUGAA	Cleavage	genomic_reference:SL2.50ch08 gene_region:53519628-53523457 transcript_region:SL2.50ch08:53519628..53523457+ go_terms:GO:0009922 functional_description:"Fatty acid elongase 3-ketoacyl-CoA synthase (AHRD V1 **** Q6DUV6_BRANA); contains Interpro domain(s) IPR012392 Very-long-chain 3-ketoacyl-CoA synthase "	1
sly-miR9472-3p	Solyc08g077170.2.1	2.5	17.521	1	21	1305	1325	UUCACAAUCUCUGCUGAAAAA	GCUUUCAGCAGCAAUUGUGGA	Translation	genomic_reference:SL2.50ch08 gene_region:58247937-58253733 transcript_region:SL2.50ch08:58247937..58253733+ go_terms:GO:0042936 functional_description:"Peptide transporter-like protein (AHRD V1 **-* Q9SVS9_ARATH); contains Interpro domain(s) IPR000109 TGF-beta receptor, type I/II extracellular region "	1
sly-miR156d-3p	Solyc05g005600.1.1	3	14.861	1	22	504	525	GCUCACUGCUCUAUCUGUCACC	UGAGGCAGGUAAAUCAGUGAGC	Translation	evidence_code:10F0H1E1IEG genomic_reference:SL2.50ch05 gene_region:426812-431103 transcript_region:SL2.50ch05:426812..431103+ go_terms:GO:0003824 functional_description:"Metal-dependent phosphohydrolase HD domain-containing protein (AHRD V1 **-- D7MJA0_ARALY); contains Interpro domain(s) IPR006674 Metal-dependent phosphohydrolase, HD region, subdomain "	1
sly-miR156e-3p	Solyc06g060230.2.1	3	17.471	1	21	836	856	GCUUACUCUCUAUCUGUCACC	ACUGACAGAUUGGGAGAAAGC	Translation	genomic_reference:SL2.50ch06 gene_region:34577474-34578909 transcript_region:SL2.50ch06:34577474..34578909- go_terms:GO:0003700,GO:0016563 functional_description:"NAC domain protein IPR003441 (AHRD V1 ***- B9GU14_POPTR); contains Interpro domain(s) IPR003441 No apical meristem (NAM) protein "	1
sly-miR156e-3p	Solyc02g087900.2.1	3	7.874	1	21	18	38	GCUUACUCUCUAUCUGUCACC	AAUGACAGAUAGGAAGAAAGC	Cleavage	genomic_reference:SL2.50ch02 gene_region:44740242-44744447 transcript_region:SL2.50ch02:44740242..44744447+ go_terms:GO:0030332 functional_description:"Cullin C (AHRD V1 ***- D3BHJ6_POLPA); contains Interpro domain(s) IPR001373 Cullin, N-terminal "	1
sly-miR156e-3p	Solyc00g031500.1.1	3	21.509	1	21	1441	1461	GCUUACUCUCUAUCUGUCACC	UCUGGCAGAUUGAUAGUGAGC	Translation	evidence_code:10F0H0E0IEG genomic_reference:SL2.50ch00 gene_region:12664757-12667765 transcript_region:SL2.50ch00:12664757..12667765- functional_description:"Unknown Protein (AHRD V1)"	1
sly-miR156e-3p	Solyc01g108270.2.1	3	12.685	1	21	1939	1959	GCUUACUCUCUAUCUGUCACC	AUUUACAGCUACAGAGUAAGC	Translation	genomic_reference:SL2.50ch01 gene_region:87389527-87393072 transcript_region:SL2.50ch01:87389527..87393072+ go_terms:GO:0004675 functional_description:"LRR receptor-like serine/threonine-protein kinase, RLP"	1
sly-miR159	Solyc07g065960.1.1	3	20.029	1	21	369	389	UUUGGAUUGAAGGGAGCUCUA	UAGAGCUCUCUACGAUCUGAA	Translation	evidence_code:10F0H0E1IEG genomic_reference:SL2.50ch07 gene_region:64759664-64760149 transcript_region:SL2.50ch07:64759664..64760149- go_terms:GO:0031072 functional_description:"Chaperone protein dnaJ 11 (AHRD V1 ***- B6SS19_MAIZE); contains Interpro domain(s) IPR001623 Heat shock protein DnaJ, N-terminal "	1
sly-miR159	Solyc03g043890.2.1	3	13.534	1	21	315	335	UUUGGAUUGAAGGGAGCUCUA	UAAAGUUACCUUUAAUCCAAA	Cleavage	genomic_reference:SL2.50ch03 gene_region:11536608-11538987 transcript_region:SL2.50ch03:11536608..11538987+ go_terms:GO:0042803,GO:0016847 functional_description:"1-aminocyclopropane-1-carboxylate synthase (AHRD V1 **** Q4LDM0_SOLLC); contains Interpro domain(s) IPR004839 Aminotransferase, class I and II IPR004838 Aminotransferases, class-I, pyridoxal-phosphate-binding site "	1
sly-miR159	Solyc06g064590.1.1	3	16.497	1	21	67	87	UUUGGAUUGAAGGGAGCUCUA	GAGAGCUUCUUUGAAUUCAAG	Translation	evidence_code:10F0H0E0IEG genomic_reference:SL2.50ch06 gene_region:36640366-36644660 transcript_region:SL2.50ch06:36640366..36644660+ go_terms:GO:0005634,GO:0045449 functional_description:"BHLH transcription factor (AHRD V1 *--- Q401N5_9LILI); contains Interpro domain(s) IPR011598 Helix-loop-helix DNA-binding "	1
sly-miR159	Solyc03g114330.2.1	3	18.102	1	21	888	908	UUUGGAUUGAAGGGAGCUCUA	AGGAGUUUCUUUCAAUCCCAA	Cleavage	genomic_reference:SL2.50ch03 gene_region:58392328-58397441 transcript_region:SL2.50ch03:58392328..58397441+ go_terms:GO:0016020 functional_description:"Peroxin Pex14 (AHRD V1 *-*- Q9FT86_ARATH); contains Interpro domain(s) IPR006785 Peroxisome membrane anchor protein Pex14p, N-terminal "	1
sly-miR159	Solyc10g076240.1.1	3	11.84	1	21	720	740	UUUGGAUUGAAGGGAGCUCUA	ACCAGCUCUUUUCGAUUCAAA	Cleavage	evidence_code:10F0H1E1IEG genomic_reference:SL2.50ch10 gene_region:58407522-58408651 transcript_region:SL2.50ch10:58407522..58408651- go_terms:GO:0055114 functional_description:"Peroxidase 1 (AHRD V1 ***- A0SWU6_SESRO); contains Interpro domain(s) IPR002016 Haem peroxidase, plant/fungal/bacterial "	1
sly-miR159	Solyc06g075630.2.1	3	9.633	1	21	97	117	UUUGGAUUGAAGGGAGCUCUA	UCGAGCUCUUUUCAAAUCAAA	Cleavage	genomic_reference:SL2.50ch06 gene_region:43397564-43399083 transcript_region:SL2.50ch06:43397564..43399083- functional_description:"Dirigent-like protein (AHRD V1 ***- B6TVE6_MAIZE); contains Interpro domain(s) IPR004265 Plant disease resistance response protein "	1
sly-miR159	Solyc11g066590.1.1	3	10.722	1	21	1137	1157	UUUGGAUUGAAGGGAGCUCUA	UUCAGCUCCUUUCAAUUUGAA	Cleavage	evidence_code:10F0H1E1IEG genomic_reference:SL2.50ch11 gene_region:49446302-49452689 transcript_region:SL2.50ch11:49446302..49452689+ go_terms:GO:0006508 functional_description:"Lysosomal Pro-X carboxypeptidase (AHRD V1 **-- Q9FLH1_ARATH); contains Interpro domain(s) IPR008758 Peptidase S28 "	1
sly-miR159	Solyc06g074210.2.1	3	16.904	1	21	79	99	UUUGGAUUGAAGGGAGCUCUA	CUGGGCUUCCUUCAAUUUGGA	Cleavage	genomic_reference:SL2.50ch06 gene_region:42268413-42276417 transcript_region:SL2.50ch06:42268413..42276417- functional_description:"MRNA decapping enzyme (AHRD V1 *-*- Q45NB8_XENLA); contains Interpro domain(s) IPR010334 Dcp1-like decapping "	1
sly-miR159	Solyc10g078390.1.1	3	21.23	1	21	1420	1440	UUUGGAUUGAAGGGAGCUCUA	GUGAGUUCUCUUCAAUACAGA	Cleavage	evidence_code:10F0H1E1IEG genomic_reference:SL2.50ch10 gene_region:59546048-59551107 transcript_region:SL2.50ch10:59546048..59551107+ go_terms:GO:0006468,GO:0005509 functional_description:"Calcium-dependent protein kinase-like (AHRD V1 ***- Q9LET1_ARATH); contains Interpro domain(s) IPR002290 Serine/threonine protein kinase "	1
sly-miR159	Solyc10g054690.1.1	3	11.529	1	21	145	165	UUUGGAUUGAAGGGAGCUCUA	AAGAGCAACUUUCAAUCUAAA	Cleavage	evidence_code:10F0H1E0IEG genomic_reference:SL2.50ch10 gene_region:51214559-51216198 transcript_region:SL2.50ch10:51214559..51216198+ go_terms:GO:0008270 functional_description:"Mutator-like transposase (AHRD V1 ***- Q9SR14_ARATH); contains Interpro domain(s) IPR006564 Zinc finger, PMZ-type "	1
sly-miR159	Solyc04g071910.1.1	3	12.781	1	21	763	783	UUUGGAUUGAAGGGAGCUCUA	AAGAGCAACUUUCAAUCUAAA	Cleavage	evidence_code:10F0H1E0IEG genomic_reference:SL2.50ch04 gene_region:56527705-56529285 transcript_region:SL2.50ch04:56527705..56529285+ go_terms:GO:0008270 functional_description:"Mutator-like transposase (AHRD V1 ***- Q8W3H2_ORYSA); contains Interpro domain(s) IPR018289 MULE transposase, conserved domain "	1
sly-miR159	Solyc12g056680.1.1	3	11.959	1	21	634	654	UUUGGAUUGAAGGGAGCUCUA	AAGAGCAACUUUCAAUCUAAA	Cleavage	evidence_code:10F0H1E0IEG genomic_reference:SL2.50ch12 gene_region:48048903-48050699 transcript_region:SL2.50ch12:48048903..48050699+ go_terms:GO:0008270 functional_description:"Mutator-like transposase (AHRD V1 *-*- Q9SR14_ARATH); contains Interpro domain(s) IPR004332 Transposase, MuDR, plant "	1
sly-miR159	Solyc02g021430.1.1	3	14.521	1	21	292	312	UUUGGAUUGAAGGGAGCUCUA	AUCACUUUCCUUCAAUCCAAA	Cleavage	evidence_code:10F0H1E1IEG genomic_reference:SL2.50ch02 gene_region:13419141-13420061 transcript_region:SL2.50ch02:13419141..13420061+ functional_description:"Mitochondrial transcription termination factor (Fragment) (AHRD V1 *--- C6FB12_PSEMZ); contains Interpro domain(s) IPR003690 Mitochodrial transcription termination factor-related "	1
sly-miR159	Solyc04g078900.2.1	3	15.128	1	21	494	514	UUUGGAUUGAAGGGAGCUCUA	UCAAGCUCCUUUAAAUCCAGA	Translation	genomic_reference:SL2.50ch04 gene_region:61167800-61171187 transcript_region:SL2.50ch04:61167800..61171187+ go_terms:GO:0019825,GO:0010295 functional_description:"Cytochrome P450"	1
sly-miR159	Solyc01g005210.2.1	3	17.487	1	21	945	965	UUUGGAUUGAAGGGAGCUCUA	ACGAGCUCUCUUGAAUUCGGA	Translation	genomic_reference:SL2.50ch01 gene_region:165134-169351 transcript_region:SL2.50ch01:165134..169351+ go_terms:GO:0003825,GO:0004805 functional_description:"Alpha alpha-trehalose-phosphate synthase (UDP-forming) (AHRD V1 **** A3CXN9_METMJ); contains Interpro domain(s) IPR001830 Glycosyl transferase, family 20 "	1
sly-miR160a	Solyc00g046980.1.1	3	13.012	1	21	22	42	UGCCUGGCUCCCUGUAUGCCA	CAGCAAACAGGGAGCCAGAUA	Cleavage	evidence_code:10F0H0E0IEG genomic_reference:SL2.50ch00 gene_region:13493367-13494392 transcript_region:SL2.50ch00:13493367..13494392+ functional_description:"Unknown Protein (AHRD V1)"	1
sly-miR160a	Solyc01g011350.2.1	3	15.682	1	21	339	359	UGCCUGGCUCCCUGUAUGCCA	GUGGAUAUAGGGAGUUAGGUA	Cleavage	genomic_reference:SL2.50ch01 gene_region:8685285-8695311 transcript_region:SL2.50ch01:8685285..8695311- functional_description:"cDNA clone J013057D02 full insert sequence (AHRD V1 **-- B7EBX1_ORYSJ)"	1
sly-miR162	Solyc10g005130.2.1	3	18.811	1	21	3248	3269	UCGAUAA-ACCUCUGCAUCCAG	CUGGAUGCAGAGGUAUUAUCGA	Cleavage	genomic_reference:SL2.50ch10 gene_region:111879-125251 transcript_region:SL2.50ch10:111879..125251+ go_terms:GO:0005515,GO:0003725 functional_description:"Ribonuclease 3-like protein 3 (AHRD V1 *-*- RTL3_ORYSJ); contains Interpro domain(s) IPR005034 Dicer double-stranded RNA-binding fold "	1
sly-miR162	Solyc06g009530.2.1	3	11.926	1	21	1845	1865	UCGAUAAACCUCUGCAUCCAG	CUGGGAGCAGAGUUUUAUUGA	Translation	genomic_reference:SL2.50ch06 gene_region:3503973-3531605 transcript_region:SL2.50ch06:3503973..3531605- go_terms:GO:0005515 functional_description:"Nodal modulator 3 (AHRD V1 ***- B0XK54_CULQU); contains Interpro domain(s) IPR013784 Carbohydrate-binding-like fold "	1
sly-miR162	Solyc01g080500.2.1	3	16.71	1	21	1161	1181	UCGAUAAACCUCUGCAUCCAG	AUGGAUGGAGGGGUUUAUUGU	Cleavage	genomic_reference:SL2.50ch01 gene_region:72241800-72243135 transcript_region:SL2.50ch01:72241800..72243135- functional_description:"Unknown Protein (AHRD V1)"	1
sly-miR162	Solyc01g058160.2.1	3	15.435	1	21	385	405	UCGAUAAACCUCUGCAUCCAG	UGGGAUUUAAGGGUUUAUCGA	Cleavage	genomic_reference:SL2.50ch01 gene_region:58392149-58394695 transcript_region:SL2.50ch01:58392149..58394695+ go_terms:GO:0003723 functional_description:"Agenet domain-containing protein (AHRD V1 ***- D7L5I9_ARALY); contains Interpro domain(s) IPR008395 Agenet "	1
sly-miR164a-3p	Solyc03g118230.1.1	3	11.453	1	21	332	352	CAUGUGCCUGUUUUCCCCAUC	CAUGGGAGACACAGGCAUAUG	Cleavage	evidence_code:10F0H1E0IEG genomic_reference:SL2.50ch03 gene_region:61212267-61213419 transcript_region:SL2.50ch03:61212267..61213419+ go_terms:GO:0003700 functional_description:"Sh4 homologue protein (AHRD V1 *-*- B6ZKH4_ECHCG); contains Interpro domain(s) IPR017877 MYB-like "	1
sly-miR164a-3p	Solyc05g011940.2.1	3	13.491	1	21	1307	1327	CAUGUGCCUGUUUUCCCCAUC	UAUGGGGAGAAGAUGUACAUG	Translation	genomic_reference:SL2.50ch05 gene_region:5169868-5171876 transcript_region:SL2.50ch05:5169868..5171876- go_terms:GO:0008395,GO:0019825 functional_description:"Cytochrome P450"	1
sly-miR164a-3p	Solyc01g009040.2.1	3	14.502	1	21	310	330	CAUGUGCCUGUUUUCCCCAUC	GCUGGGAAAAAUAGGCGUGUG	Cleavage	genomic_reference:SL2.50ch01 gene_region:3041736-3044740 transcript_region:SL2.50ch01:3041736..3044740+ go_terms:GO:0016538 functional_description:"Cyclin B1 (AHRD V1 **** Q9LD02_TOBAC); contains Interpro domain(s) IPR014400 Cyclin, A/B/D/E "	1
sly-miR164a-3p	Solyc10g005740.1.1	3	23.057	1	21	1505	1525	CAUGUGCCUGUUUUCCCCAUC	AUUGGAGGAAACAGGCAAAUG	Cleavage	evidence_code:10F0H1E0IEG genomic_reference:SL2.50ch10 gene_region:594548-599358 transcript_region:SL2.50ch10:594548..599358- go_terms:GO:0005215 functional_description:"SEC14 cytosolic factor family protein (AHRD V1 **-- D7KN07_ARALY); contains Interpro domain(s) IPR001251 Cellular retinaldehyde-binding/triple function, C-terminal "	1
sly-miR166c-3p	Solyc10g078750.1.1	3	19.779	1	21	21	40	UCGGACCAGGCUUCAUUCCUC	CAGGAAUGGAGC-UGGUUCGA	Translation	evidence_code:10F0H1E1IEG genomic_reference:SL2.50ch10 gene_region:59800183-59803268 transcript_region:SL2.50ch10:59800183..59803268+ go_terms:GO:0003723,GO:0008270 functional_description:"Zinc finger CCCH domain-containing protein 14 (AHRD V1 ***- C3H14_ORYSJ); contains Interpro domain(s) IPR018111 K Homology, type 1, subgroup "	1
sly-miR166c-3p	Solyc06g054000.1.1	3	21.006	1	21	119	139	UCGGACCAGGCUUCAUUCCUC	AUGGCAUGAAGCUUGGUGCGA	Cleavage	evidence_code:10F0H0E1IEG genomic_reference:SL2.50ch06 gene_region:33357672-33357872 transcript_region:SL2.50ch06:33357672..33357872- functional_description:"Unknown Protein (AHRD V1)"	1
sly-miR166c-5p	Solyc05g005900.2.1	3	17.939	1	21	905	925	GGGAUGUUGUCUGGCUCGACA	UGUUGAGACAGACAACAUUUU	Cleavage	genomic_reference:SL2.50ch05 gene_region:690085-691952 transcript_region:SL2.50ch05:690085..691952- go_terms:GO:0008152 functional_description:"GCN5-related protein (AHRD V1 **-- B2D2G9_BRAOL); contains Interpro domain(s) IPR000182 GCN5-related N-acetyltransferase "	1
sly-miR166c-5p	Solyc05g005890.2.1	3	17.939	1	21	329	349	GGGAUGUUGUCUGGCUCGACA	UGUUGAGACAGACAACAUUUU	Cleavage	genomic_reference:SL2.50ch05 gene_region:687215-691376 transcript_region:SL2.50ch05:687215..691376- functional_description:"Unknown Protein (AHRD V1)"	1
sly-miR166c-5p	Solyc02g080800.2.1	3	17.044	1	21	1348	1368	GGGAUGUUGUCUGGCUCGACA	CCCCGAGUUAGACGACAUCCU	Cleavage	genomic_reference:SL2.50ch02 gene_region:39508646-39513817 transcript_region:SL2.50ch02:39508646..39513817- go_terms:GO:0005515 functional_description:"Deoxyhypusine synthase (AHRD V1 ***- Q5ZN61_9ASTE); contains Interpro domain(s) IPR002773 Deoxyhypusine synthase "	1
sly-miR166c-5p	Solyc09g007020.1.1	3	22.853	1	21	457	477	GGGAUGUUGUCUGGCUCGACA	AAUUGGGUCGGACAACGUCCU	Cleavage	evidence_code:10F0H1E1IEG genomic_reference:SL2.50ch09 gene_region:691211-691693 transcript_region:SL2.50ch09:691211..691693+ go_terms:GO:0005515 functional_description:"Pathogenesis-related protein (AHRD V1 ***- O24026_SOLLC); contains Interpro domain(s) IPR018244 Allergen V5/Tpx-1 related, conserved site "	1
sly-miR166c-5p	Solyc09g091600.2.1	3	12.841	1	21	863	883	GGGAUGUUGUCUGGCUCGACA	UUUCGAUCCAGACGACUUCCC	Cleavage	genomic_reference:SL2.50ch09 gene_region:66193989-66196501 transcript_region:SL2.50ch09:66193989..66196501+ go_terms:GO:0005488 functional_description:"Male sterility MS5 family protein (AHRD V1 **-- D7KE75_ARALY); contains Interpro domain(s) IPR011990 Tetratricopeptide-like helical "	1
sly-miR166c-5p	Solyc10g083980.1.1	3	17.337	1	21	366	386	GGGAUGUUGUCUGGCUCGACA	CUUCGAGCCAUAUGACAUUCU	Translation	evidence_code:10F0H1E0IEG genomic_reference:SL2.50ch10 gene_region:62994256-62995154 transcript_region:SL2.50ch10:62994256..62995154- go_terms:GO:0016491 functional_description:"2-oxoglutarate-dependent dioxygenase (Fragment) (AHRD V1 *-*- Q944Z5_ARATH); contains Interpro domain(s) IPR005123 Oxoglutarate and iron-dependent oxygenase "	1
sly-miR166c-5p	Solyc03g005650.1.1	3	18.565	1	21	688	708	GGGAUGUUGUCUGGCUCGACA	GAUUGUGUCAGACAACAUCUU	Cleavage	evidence_code:10F0H1E1IEG genomic_reference:SL2.50ch03 gene_region:465276-467974 transcript_region:SL2.50ch03:465276..467974- go_terms:GO:0005515 functional_description:"Cc-nbs-lrr, resistance protein"	1
sly-miR166c-5p	Solyc02g081510.1.1	3	18.904	1	21	339	359	GGGAUGUUGUCUGGCUCGACA	CAUCAAGCCACACAACAUUCU	Translation	evidence_code:10F0H1E0IEG genomic_reference:SL2.50ch02 gene_region:40020005-40021359 transcript_region:SL2.50ch02:40020005..40021359+ go_terms:GO:0004672 functional_description:"Receptor-like protein kinase (AHRD V1 **** Q9M576_ORYSA); contains Interpro domain(s) IPR002290 Serine/threonine protein kinase "	1
sly-miR166c-5p	Solyc02g081470.2.1	3	18.904	1	21	848	868	GGGAUGUUGUCUGGCUCGACA	CAUCAAGCCACACAACAUUCU	Translation	genomic_reference:SL2.50ch02 gene_region:40004458-40006288 transcript_region:SL2.50ch02:40004458..40006288- go_terms:GO:0006468 functional_description:"Receptor-like protein kinase (AHRD V1 ***- Q9M576_ORYSA); contains Interpro domain(s) IPR002290 Serine/threonine protein kinase "	1
sly-miR167a	Solyc06g035710.1.1	3	18.905	1	21	1061	1081	UGAAGCUGCCAGCAUGAUCUA	UAGGGCUUGCUGGCAGCUUCG	Cleavage	evidence_code:10F0H1E0IEG genomic_reference:SL2.50ch06 gene_region:21461952-21463514 transcript_region:SL2.50ch06:21461952..21463514+ go_terms:GO:0015299,GO:0015559 functional_description:"Multidrug resistance protein mdtK (AHRD V1 *-*- MDTK_PHOLL); contains Interpro domain(s) IPR002528 Multi antimicrobial extrusion protein MatE "	1
sly-miR167a	Solyc03g007790.2.1	3	21.107	1	21	695	715	UGAAGCUGCCAGCAUGAUCUA	UAGAUCAAGCUGGAAGCUUUG	Cleavage	genomic_reference:SL2.50ch03 gene_region:2343464-2347272 transcript_region:SL2.50ch03:2343464..2347272+ go_terms:GO:0004674 functional_description:"Receptor-like protein kinase (AHRD V1 **** Q9FLV4_ARATH); contains Interpro domain(s) IPR002290 Serine/threonine protein kinase "	1
sly-miR167a	Solyc04g077220.2.1	3	18.991	1	21	299	319	UGAAGCUGCCAGCAUGAUCUA	GAGAUCAUGCUAGUAGUUUUG	Translation	genomic_reference:SL2.50ch04 gene_region:59741973-59743801 transcript_region:SL2.50ch04:59741973..59743801- go_terms:GO:0005634,GO:0006355,GO:0045449 functional_description:"Homeobox-leucine zipper protein 22 (AHRD V1 ***- D7MA03_ARALY); contains Interpro domain(s) IPR003106 Leucine zipper, homeobox-associated "	1
sly-miR167a	Solyc04g073990.2.1	3	17.218	1	21	1084	1104	UGAAGCUGCCAGCAUGAUCUA	GAGAAUAUGCUGGUGGCUUUA	Cleavage	genomic_reference:SL2.50ch04 gene_region:57610227-57612650 transcript_region:SL2.50ch04:57610227..57612650- go_terms:GO:0005544 functional_description:"Annexin (AHRD V1 ***- Q42657_CAPAN); contains Interpro domain(s) IPR009118 Annexin, type plant "	1
sly-miR167a	Solyc01g057360.1.1	3	16.468	1	21	901	921	UGAAGCUGCCAGCAUGAUCUA	UCGAUCAUGCUGGAAAUUUCA	Cleavage	evidence_code:10F0H1E0IEG genomic_reference:SL2.50ch01 gene_region:53673854-53675082 transcript_region:SL2.50ch01:53673854..53675082- go_terms:GO:0003950 functional_description:"Poly polymerase catalytic domain containing protein expressed (AHRD V1 *--- Q84T80_ORYSJ); contains Interpro domain(s) IPR012317 Poly(ADP-ribose) polymerase, catalytic region "	1
sly-miR167a	Solyc04g009940.2.1	3	12.319	1	21	890	910	UGAAGCUGCCAGCAUGAUCUA	UCGAGUAUGCUGGUGGUUUCA	Cleavage	genomic_reference:SL2.50ch04 gene_region:3255363-3260014 transcript_region:SL2.50ch04:3255363..3260014+ functional_description:"Heat shock protein binding protein (AHRD V1 **-- D7KIU0_ARALY)"	1
sly-miR167a	Solyc01g099790.2.1	3	22.885	1	21	1335	1355	UGAAGCUGCCAGCAUGAUCUA	CUGAUCAGGCUGGUGGCUUCU	Cleavage	genomic_reference:SL2.50ch01 gene_region:81694836-81702099 transcript_region:SL2.50ch01:81694836..81702099+ go_terms:GO:0003677,GO:0004842 functional_description:"AT3G05545 protein (Fragment) (AHRD V1 ***- B9DHH4_ARATH); contains Interpro domain(s) IPR018957 Zinc finger, C3HC4 RING-type "	1
sly-miR167a	Solyc06g035530.2.1	3	16.593	1	21	437	457	UGAAGCUGCCAGCAUGAUCUA	GUGGUUAUGCUAGUAGCUUUA	Translation	genomic_reference:SL2.50ch06 gene_region:21172018-21174216 transcript_region:SL2.50ch06:21172018..21174216- go_terms:GO:0045544 functional_description:"Gibberellin 20-oxidase-2 (AHRD V1 **** Q9ZPP3_SOLLC); contains Interpro domain(s) IPR005123 Oxoglutarate and iron-dependent oxygenase "	1
sly-miR167a	Solyc01g093980.2.1	3	18.698	1	21	417	437	UGAAGCUGCCAGCAUGAUCUA	GUGGUUAUGCUAGUAGCUUUA	Translation	genomic_reference:SL2.50ch01 gene_region:77317302-77319319 transcript_region:SL2.50ch01:77317302..77319319+ go_terms:GO:0016491,GO:0055114 functional_description:"Gibberellin 20-oxidase 4 (AHRD V1 ***- B2MWW5_SOLLC); contains Interpro domain(s) IPR005123 Oxoglutarate and iron-dependent oxygenase "	1
sly-miR167a	Solyc08g065360.2.1	3	15.083	1	21	405	425	UGAAGCUGCCAGCAUGAUCUA	UUAAUGAUGCGGGCAGCUUCA	Translation	genomic_reference:SL2.50ch08 gene_region:50488254-50508388 transcript_region:SL2.50ch08:50488254..50508388+ go_terms:GO:0015386 functional_description:"Glutathione-regulated potassium-efflux system protein (AHRD V1 *-** Q8TJ09_METAC); contains Interpro domain(s) IPR006153 Cation/H+ exchanger "	1
sly-miR167a	Solyc04g008630.2.1	3	22.789	1	21	1640	1660	UGAAGCUGCCAGCAUGAUCUA	UUGGUCAUGUGUGCAGCUUCA	Translation	genomic_reference:SL2.50ch04 gene_region:2242377-2248072 transcript_region:SL2.50ch04:2242377..2248072- functional_description:"Autophagy-related protein 9 (AHRD V1 ***- D7FZF2_ECTSI); contains Interpro domain(s) IPR007241 Autophagy-related protein 9 "	1
sly-miR167a	Solyc11g056680.1.1	3	16.434	1	21	1022	1041	UGAAGCUGCCAGCAUGAUCUA	UUGAUCAU-CUGGAAGCUUCA	Cleavage	evidence_code:10F0H1E1IEG genomic_reference:SL2.50ch11 gene_region:45139882-45140976 transcript_region:SL2.50ch11:45139882..45140976+ go_terms:GO:0004675 functional_description:"LRR receptor-like serine/threonine-protein kinase, RLP"	1
sly-miR167b-5p	Solyc06g075420.1.1	3	15.772	1	22	643	664	UAAAGCUGCCAGCAUGAUCUGG	AGAGAUCAUGCUGGUAAUUUUG	Cleavage	evidence_code:10F0H1E0IEG genomic_reference:SL2.50ch06 gene_region:43201947-43206374 transcript_region:SL2.50ch06:43201947..43206374+ functional_description:"Genomic DNA chromosome 5 BAC clone F15L12 (AHRD V1 *-*- Q9LST1_ARATH)"	1
sly-miR167b-5p	Solyc02g036370.2.1	3	17.342	1	22	1745	1766	UAAAGCUGCCAGCAUGAUCUGG	CCCGAUUAUGUUUGUAGUUUUA	Translation	genomic_reference:SL2.50ch02 gene_region:21309276-21311945 transcript_region:SL2.50ch02:21309276..21311945- go_terms:GO:0003700 functional_description:"MYB transcription factor (Fragment) (AHRD V1 **-* A1DR85_CATRO); contains Interpro domain(s) IPR006447 Myb-like DNA-binding region, SHAQKYF class "	1
sly-miR167b-5p	Solyc02g030110.2.1	3	19.862	1	22	91	111	UAAAGCUGCCAGCAUGAUCUGG	GCAGAUUGUGCUGG-AGCUUUA	Cleavage	genomic_reference:SL2.50ch02 gene_region:15823759-15852111 transcript_region:SL2.50ch02:15823759..15852111+ go_terms:GO:0042147 functional_description:"Vacuolar protein sorting 54 family protein (AHRD V1 *-*- D3BE08_POLPA); contains Interpro domain(s) IPR012501 Vps54-like "	1
sly-miR167b-5p	Solyc06g050800.2.1	3	16.764	1	22	284	305	UAAAGCUGCCAGCAUGAUCUGG	CUUGAUUGUUCUGGUAGCUUUG	Cleavage	genomic_reference:SL2.50ch06 gene_region:30080684-30082578 transcript_region:SL2.50ch06:30080684..30082578+ go_terms:GO:0015171 functional_description:"Amino acid transporter (AHRD V1 **** B9HYI5_POPTR); contains Interpro domain(s) IPR013057 Amino acid transporter, transmembrane "	1
sly-miR167b-5p	Solyc09g018970.1.1	3	15.187	1	22	31	52	UAAAGCUGCCAGCAUGAUCUGG	AAAGAUAAUGUUGACAGUUUUA	Translation	evidence_code:10F0H0E0IEG genomic_reference:SL2.50ch09 gene_region:17771337-17771732 transcript_region:SL2.50ch09:17771337..17771732+ functional_description:"Unknown Protein (AHRD V1)"	1
sly-miR167b-5p	Solyc11g072310.1.1	3	18.468	1	22	403	424	UAAAGCUGCCAGCAUGAUCUGG	UGUGGUUAUGCUAGUAGCUUUG	Translation	evidence_code:10F1H1E1IEG genomic_reference:SL2.50ch11 gene_region:52592378-52594776 transcript_region:SL2.50ch11:52592378..52594776+ go_terms:GO:0045544 functional_description:"Gibberellin 20-oxidase-3 (AHRD V1 **** Q9ZPP2_SOLLC); contains Interpro domain(s) IPR005123 Oxoglutarate and iron-dependent oxygenase "	1
sly-miR167b-5p	Solyc01g095520.2.1	3	17.337	1	22	258	279	UAAAGCUGCCAGCAUGAUCUGG	UGUGUUGAUGCUGGUGGCUUUA	Cleavage	genomic_reference:SL2.50ch01 gene_region:78520328-78520863 transcript_region:SL2.50ch01:78520328..78520863- go_terms:GO:0005160 functional_description:"Arabinogalactan peptide 16 (AHRD V1 **-- AGP16_ARATH); contains Interpro domain(s) IPR009424 Protein of unknown function DUF1070 "	1
sly-miR167b-5p	Solyc08g067040.2.1	3	16.32	1	22	307	328	UAAAGCUGCCAGCAUGAUCUGG	GACGCUCAUGCUGACAGUUUUG	Translation	genomic_reference:SL2.50ch08 gene_region:53153910-53170013 transcript_region:SL2.50ch08:53153910..53170013+ go_terms:GO:0005515 functional_description:"Polyadenylation factor subunit 2 (AHRD V1 *--- D6RKS9_COPC7); contains Interpro domain(s) IPR020472 G-protein beta WD-40 repeat, region "	1
sly-miR168a-3p	Solyc05g015840.2.1	3	17.066	1	21	613	633	CCUGCCUUGCAUCAACUGAAU	UUCCAGUUCAUGCAAGGCAGU	Cleavage	genomic_reference:SL2.50ch05 gene_region:12394400-12397051 transcript_region:SL2.50ch05:12394400..12397051+ go_terms:GO:0005634 functional_description:"Squamosa promoter-binding protein (AHRD V1 ***- B8Y9B2_PONTR); contains Interpro domain(s) IPR004333 Transcription factor, SBP-box "	1
sly-miR168a-3p	Solyc02g068560.2.1	3	17.277	1	21	7225	7245	CCUGCCUUGCAUCAACUGAAU	UCUCAGUUUUUGUAGGGCAGG	Cleavage	genomic_reference:SL2.50ch02 gene_region:33090650-33105873 transcript_region:SL2.50ch02:33090650..33105873- go_terms:GO:0005634,GO:0005524,GO:0008270,GO:0045449 functional_description:"Chromodomain helicase DNA binding protein 5 (AHRD V1 *--- A2A8L1_MOUSE); contains Interpro domain(s) IPR000330 SNF2-related "	1
sly-miR168b-3p	Solyc06g076700.1.1	3	22.499	1	21	872	892	CCCGCCUUGCAUCAACUGAAU	UUUCAGUUGAUGCAGGGCGAU	Cleavage	evidence_code:10F0H1E1IEG genomic_reference:SL2.50ch06 gene_region:44014596-44016497 transcript_region:SL2.50ch06:44014596..44016497+ functional_description:"UPF0503 protein At3g09070, chloroplastic (AHRD V1 *-*- U503A_ARATH); contains Interpro domain(s) IPR008004 Protein of unknown function DUF740 "	1
sly-miR168b-3p	Solyc01g102510.2.1	3	24.348	1	21	3355	3375	CCCGCCUUGCAUCAACUGAAU	UAUCAGUUGGUGCGGGACGGG	Cleavage	genomic_reference:SL2.50ch01 gene_region:83056665-83068391 transcript_region:SL2.50ch01:83056665..83068391- go_terms:GO:0031177 functional_description:"Genomic DNA chromosome 5 P1 clone MXC17 (AHRD V1 *--- Q9FIR4_ARATH); contains Interpro domain(s) IPR017986 WD40 repeat, region "	1
sly-miR168b-3p	Solyc03g051780.1.1	3	24.881	1	21	332	352	CCCGCCUUGCAUCAACUGAAU	UUUUAGGUGAUGCUAGGUGGG	Cleavage	evidence_code:10F0H1E0IEG genomic_reference:SL2.50ch03 gene_region:18747870-18751039 transcript_region:SL2.50ch03:18747870..18751039+ go_terms:GO:0004519,GO:0034046 functional_description:"Pentatricopeptide repeat-containing protein (AHRD V1 ***- D7L1I2_ARALY); contains Interpro domain(s) IPR002885 Pentatricopeptide repeat "	1
sly-miR168b-3p	Solyc01g108250.2.1	3	18.025	1	21	817	837	CCCGCCUUGCAUCAACUGAAU	AAUCAGAUGAUGCAAUGUGGG	Cleavage	genomic_reference:SL2.50ch01 gene_region:87382869-87386126 transcript_region:SL2.50ch01:87382869..87386126+ functional_description:"Vacuolar import and degradation protein VID27 (AHRD V1 *--- B3LP56_YEAS1); contains Interpro domain(s) IPR013863 Vacuolar import and degradation, Vid27-related "	1
sly-miR168b-3p	Solyc07g066650.2.1	3	20.141	1	21	407	427	CCCGCCUUGCAUCAACUGAAU	CAUCUGCUGAUGCAAGGCGGU	Cleavage	genomic_reference:SL2.50ch07 gene_region:65228371-65238555 transcript_region:SL2.50ch07:65228371..65238555- go_terms:GO:0043130 functional_description:"DCN1-like protein 2 (AHRD V1 ***- B6TM27_MAIZE); contains Interpro domain(s) IPR014764 Defective in cullin neddylation "	1
sly-miR168b-3p	Solyc01g096900.2.1	3	15.785	1	21	1479	1499	CCCGCCUUGCAUCAACUGAAU	GCUCUGUUGUUGAAAGGCGGG	Translation	genomic_reference:SL2.50ch01 gene_region:79648895-79670117 transcript_region:SL2.50ch01:79648895..79670117+ go_terms:GO:0005694 functional_description:"DNA gyrase subunit A family protein (AHRD V1 ***- D7L923_ARALY); contains Interpro domain(s) IPR005743 DNA gyrase, subunit A "	1
sly-miR169b	Solyc03g124050.2.1	3	17.139	1	21	1241	1261	UAGCCAAGGAUGACUUGCCUG	UGGGUAAGUUAUCCUUCGUUA	Cleavage	genomic_reference:SL2.50ch03 gene_region:64817768-64820373 transcript_region:SL2.50ch03:64817768..64820373- go_terms:GO:0004674 functional_description:"Receptor like kinase, RLK"	1
sly-miR169b	Solyc12g006040.1.1	3	15.123	1	21	11	31	UAGCCAAGGAUGACUUGCCUG	UAGGUAAGACAACUUUGGCUA	Translation	evidence_code:10F0H1E1IEG genomic_reference:SL2.50ch12 gene_region:633525-634647 transcript_region:SL2.50ch12:633525..634647- go_terms:GO:0006952,GO:0006915 functional_description:"Nbs, resistance protein fragment"	1
sly-miR169b	Solyc09g075020.2.1	3	13.726	1	21	3005	3025	UAGCCAAGGAUGACUUGCCUG	AUGGCAAGUGAUUAUUGGCUG	Cleavage	genomic_reference:SL2.50ch09 gene_region:62318647-62327379 transcript_region:SL2.50ch09:62318647..62327379+ go_terms:GO:0015431 functional_description:"Multidrug resistance protein ABC transporter family (AHRD V1 **-- B9GS96_POPTR); contains Interpro domain(s) IPR001140 ABC transporter, transmembrane region "	1
sly-miR169d	Solyc03g124050.2.1	3	17.139	1	21	1241	1261	UAGCCAAGGAUGACUUGCCUA	UGGGUAAGUUAUCCUUCGUUA	Cleavage	genomic_reference:SL2.50ch03 gene_region:64817768-64820373 transcript_region:SL2.50ch03:64817768..64820373- go_terms:GO:0004674 functional_description:"Receptor like kinase, RLK"	1
sly-miR169d	Solyc12g006040.1.1	3	15.123	1	21	11	31	UAGCCAAGGAUGACUUGCCUA	UAGGUAAGACAACUUUGGCUA	Translation	evidence_code:10F0H1E1IEG genomic_reference:SL2.50ch12 gene_region:633525-634647 transcript_region:SL2.50ch12:633525..634647- go_terms:GO:0006952,GO:0006915 functional_description:"Nbs, resistance protein fragment"	1
sly-miR169d	Solyc09g075020.2.1	3	13.726	1	21	3005	3025	UAGCCAAGGAUGACUUGCCUA	AUGGCAAGUGAUUAUUGGCUG	Cleavage	genomic_reference:SL2.50ch09 gene_region:62318647-62327379 transcript_region:SL2.50ch09:62318647..62327379+ go_terms:GO:0015431 functional_description:"Multidrug resistance protein ABC transporter family (AHRD V1 **-- B9GS96_POPTR); contains Interpro domain(s) IPR001140 ABC transporter, transmembrane region "	1
sly-miR169e-5p	Solyc03g124050.2.1	3	17.139	1	22	1240	1261	UAGCCAAGGAUGACUUGCCUUU	GUGGGUAAGUUAUCCUUCGUUA	Cleavage	genomic_reference:SL2.50ch03 gene_region:64817768-64820373 transcript_region:SL2.50ch03:64817768..64820373- go_terms:GO:0004674 functional_description:"Receptor like kinase, RLK"	1
sly-miR169e-5p	Solyc12g006040.1.1	3	15.123	1	22	10	31	UAGCCAAGGAUGACUUGCCUUU	AUAGGUAAGACAACUUUGGCUA	Translation	evidence_code:10F0H1E1IEG genomic_reference:SL2.50ch12 gene_region:633525-634647 transcript_region:SL2.50ch12:633525..634647- go_terms:GO:0006952,GO:0006915 functional_description:"Nbs, resistance protein fragment"	1
sly-miR169e-5p	Solyc09g075020.2.1	3	13.726	1	22	3004	3025	UAGCCAAGGAUGACUUGCCUUU	AAUGGCAAGUGAUUAUUGGCUG	Cleavage	genomic_reference:SL2.50ch09 gene_region:62318647-62327379 transcript_region:SL2.50ch09:62318647..62327379+ go_terms:GO:0015431 functional_description:"Multidrug resistance protein ABC transporter family (AHRD V1 **-- B9GS96_POPTR); contains Interpro domain(s) IPR001140 ABC transporter, transmembrane region "	1
sly-miR171a	Solyc09g011070.1.1	3	17.25	1	21	582	602	UGAUUGAGCCGUGCCAAUAUC	UAUAUUGGCAUGGGUUGAUUA	Cleavage	evidence_code:10F0H1E1IEG genomic_reference:SL2.50ch09 gene_region:4400701-4402746 transcript_region:SL2.50ch09:4400701..4402746- go_terms:GO:0005515,GO:0016301 functional_description:"Receptor like protein kinase (AHRD V1 **** Q39139_ARATH); contains Interpro domain(s) IPR001220 Legume lectin, beta chain "	1
sly-miR171a	Solyc03g111640.2.1	3	24.261	1	21	1943	1963	UGAUUGAGCCGUGCCAAUAUC	ACUGUCUGCAUGGCUCAAUCA	Cleavage	genomic_reference:SL2.50ch03 gene_region:56321502-56328275 transcript_region:SL2.50ch03:56321502..56328275- go_terms:GO:0005515 functional_description:"Eukaryotic translation initiation factor 4 gamma 2 (Fragment) (AHRD V1 *--- A3KQB2_DANRE); contains Interpro domain(s) IPR003891 Initiation factor eIF-4 gamma, MA3 "	1
sly-miR171d	Solyc07g063860.2.1	3	6.875	1	20	377	396	UUGAGCCGCGCCAAUAUCAC	UUGAUAUUGGUUUGGCUCAU	Translation	genomic_reference:SL2.50ch07 gene_region:63449867-63450950 transcript_region:SL2.50ch07:63449867..63450950+ functional_description:"POT family domain containing protein expressed (AHRD V1 ***- D8L9H8_WHEAT); contains Interpro domain(s) IPR007493 Protein of unknown function DUF538 "	1
sly-miR171d	Solyc02g076790.2.1	3	15.63	1	20	384	403	UUGAGCCGCGCCAAUAUCAC	UUGAUAUUGGUGGAGCUCAA	Cleavage	genomic_reference:SL2.50ch02 gene_region:36481841-36485328 transcript_region:SL2.50ch02:36481841..36485328- go_terms:GO:0005488 functional_description:"Binding protein (AHRD V1 ***- D7LVD5_ARALY); contains Interpro domain(s) IPR016024 Armadillo-type fold "	1
sly-miR171d	Solyc08g022210.2.1	3	14.345	1	20	313	332	UUGAGCCGCGCCAAUAUCAC	CUGUUAUAGGCGCGGCUCAC	Cleavage	genomic_reference:SL2.50ch08 gene_region:14105526-14113435 transcript_region:SL2.50ch08:14105526..14113435- go_terms:GO:0003743 functional_description:"Methylthioribose-1-phosphate isomerase (AHRD V1 ***- B6TZD1_MAIZE); contains Interpro domain(s) IPR005251 Putative translation initiation factor, aIF-2BI/5-methylthioribose-1-phosphate isomerase "	1
sly-miR171d	Solyc06g019170.2.1	3	21.721	1	20	1121	1140	UUGAGCCGCGCCAAUAUCAC	CUGAUGUGGCUGCGGCUCAA	Translation	genomic_reference:SL2.50ch06 gene_region:14304192-14313233 transcript_region:SL2.50ch06:14304192..14313233- go_terms:GO:0004349,GO:0017084 functional_description:"Gamma-glutamyl phosphate reductase (AHRD V1 ***- D3TQ43_GLOMM); contains Interpro domain(s) IPR005766 Delta l-pyrroline-5-carboxylate synthetase "	1
sly-miR171e	Solyc11g013150.1.1	3	24.025	1	21	378	398	UUGAGCCGCGUCAAUAUCUCU	AGUGAUAUUGGUUCGGCUCAA	Translation	evidence_code:10F0H1E1IEG genomic_reference:SL2.50ch11 gene_region:6017978-6019441 transcript_region:SL2.50ch11:6017978..6019441+ functional_description:"GRAS family transcription factor (AHRD V1 **-- B9H7C5_POPTR); contains Interpro domain(s) IPR005202 GRAS transcription factor "	1
sly-miR171e	Solyc05g055610.2.1	3	16.532	1	21	437	457	UUGAGCCGCGUCAAUAUCUCU	AAGGAUAUUGAGGCAGCUCAA	Translation	genomic_reference:SL2.50ch05 gene_region:64318734-64325365 transcript_region:SL2.50ch05:64318734..64325365- go_terms:GO:0005515 functional_description:"tRNA wybutosine-synthesizing protein (AHRD V1 *--- C4QXF1_PICPG); contains Interpro domain(s) IPR003827 tRNA wybutosine-synthesizing protein "	1
sly-miR171e	Solyc06g074180.1.1	3	22.84	1	21	568	588	UUGAGCCGCGUCAAUAUCUCU	GAAAACAUUGACGAGGCUCAA	Cleavage	evidence_code:10F0H1E1IEG genomic_reference:SL2.50ch06 gene_region:42260876-42262396 transcript_region:SL2.50ch06:42260876..42262396+ go_terms:GO:0019825 functional_description:"Cytochrome P450"	1
sly-miR390a-3p	Solyc00g052940.2.1	3	16.981	1	21	86	106	CGCUAUCCAUCCUGAGUUUUA	UAAAACGCAGGAUGGAGAGUG	Cleavage	genomic_reference:SL2.50ch00 gene_region:13784266-13787465 transcript_region:SL2.50ch00:13784266..13787465- go_terms:GO:0016020 functional_description:"Nodulin-like protein (AHRD V1 **-- B6TIX8_MAIZE); contains Interpro domain(s) IPR000620 Protein of unknown function DUF6, transmembrane "	1
sly-miR390a-3p	Solyc08g080050.2.1	3	16.946	1	21	567	587	CGCUAUCCAUCCUGAGUUUUA	UGAAACUUAAGAUGGAUGGCA	Cleavage	genomic_reference:SL2.50ch08 gene_region:60555455-60559957 transcript_region:SL2.50ch08:60555455..60559957+ functional_description:"PGR5-like protein 1A, chloroplastic (AHRD V1 ***- PGL1A_ARATH)"	1
sly-miR390a-3p	Solyc01g086640.2.1	3	16.859	1	21	1033	1053	CGCUAUCCAUCCUGAGUUUUA	GAAAGCUUAGGAGGGAUGGUG	Translation	genomic_reference:SL2.50ch01 gene_region:73378678-73382504 transcript_region:SL2.50ch01:73378678..73382504+ functional_description:"Os03g0169000 protein (Fragment) (AHRD V1 ***- Q0DUS7_ORYSJ); contains Interpro domain(s) IPR004348 Protein of unknown function DUF246, plant "	1
sly-miR390a-3p	Solyc03g121760.2.1	3	19.432	1	21	534	554	CGCUAUCCAUCCUGAGUUUUA	GCAAGCUGAGGGUGGAUGGUG	Cleavage	genomic_reference:SL2.50ch03 gene_region:63883128-63885625 transcript_region:SL2.50ch03:63883128..63885625- go_terms:GO:0005516 functional_description:"Calmodulin binding protein (AHRD V1 **-* B6T951_MAIZE); contains Interpro domain(s) IPR000048 IQ calmodulin-binding region "	1
sly-miR390a-3p	Solyc12g007230.1.1	3	18.057	1	21	536	556	CGCUAUCCAUCCUGAGUUUUA	UCAAAGUCAGCAUGGAUGGUG	Translation	evidence_code:10F0H1E1IEG genomic_reference:SL2.50ch12 gene_region:1648825-1652254 transcript_region:SL2.50ch12:1648825..1652254+ go_terms:GO:0005634,GO:0046983 functional_description:"Auxin responsive protein (AHRD V1 *-*- D9IQE6_CATRO); contains Interpro domain(s) IPR003311 AUX/IAA protein "	1
sly-miR390a-5p	Solyc07g056410.2.1	3	19.518	1	21	821	841	AAGCUCAGGAGGGAUAGCACC	GGUGCAAUUCCUCCUGAGAUU	Cleavage	genomic_reference:SL2.50ch07 gene_region:61592602-61596698 transcript_region:SL2.50ch07:61592602..61596698- go_terms:GO:0005515,GO:0006468 functional_description:"Receptor like kinase, RLK"	1
sly-miR390a-5p	Solyc01g058100.2.1	3	7.832	1	21	137	157	AAGCUCAGGAGGGAUAGCACC	UUGUCUAUCCCUCCUGAGCUG	Cleavage	genomic_reference:SL2.50ch01 gene_region:58042532-58043135 transcript_region:SL2.50ch01:58042532..58043135- functional_description:"Unknown Protein (AHRD V1)"	1
sly-miR390a-5p	Solyc06g036720.2.1	3	20.054	1	21	1006	1026	AAGCUCAGGAGGGAUAGCACC	GGUGCUAUGCUACUUGAGCUU	Translation	genomic_reference:SL2.50ch06 gene_region:23955142-23972017 transcript_region:SL2.50ch06:23955142..23972017+ functional_description:"HLA-B associated transcript 3 (Fragment) (AHRD V1 *--- Q5STC0_HUMAN); contains Interpro domain(s) IPR019956 Ubiquitin subgroup "	1
sly-miR390a-5p	Solyc04g015600.2.1	3	12.104	1	21	988	1008	AAGCUCAGGAGGGAUAGCACC	GGAACUAUUCCUCCUGAGUUU	Cleavage	genomic_reference:SL2.50ch04 gene_region:5893539-5896799 transcript_region:SL2.50ch04:5893539..5896799- go_terms:GO:0004675 functional_description:"Receptor like kinase, RLK"	1
sly-miR390a-5p	Solyc09g072810.2.1	3	19.389	1	21	1095	1115	AAGCUCAGGAGGGAUAGCACC	UCAACUAUUCCUUCUGAGCUU	Cleavage	genomic_reference:SL2.50ch09 gene_region:61007613-61011641 transcript_region:SL2.50ch09:61007613..61011641+ go_terms:GO:0005515,GO:0006468 functional_description:"Receptor like kinase, RLK"	1
sly-miR390a-5p	Solyc09g091900.2.1	3	18.731	1	21	581	601	AAGCUCAGGAGGGAUAGCACC	GUCGCUAUCCUUCCUCAGCUU	Cleavage	genomic_reference:SL2.50ch09 gene_region:66459355-66464556 transcript_region:SL2.50ch09:66459355..66464556- go_terms:GO:0005046 functional_description:"ER lumen protein retaining receptor (AHRD V1 ***- D7PF42_NICBE); contains Interpro domain(s) IPR000133 ER lumen protein retaining receptor "	1
sly-miR390a-5p	Solyc02g064590.1.1	3	16.223	1	21	202	222	AAGCUCAGGAGGGAUAGCACC	AAUGCUAUCCUUCUUAGGCUU	Cleavage	evidence_code:10F0H1E0IEG genomic_reference:SL2.50ch02 gene_region:30275833-30278828 transcript_region:SL2.50ch02:30275833..30278828+ functional_description:"Integrator complex subunit 7 (AHRD V1 *--- INT7_CHICK)"	1
sly-miR390a-5p	Solyc09g076050.2.1	3	16.568	1	21	935	955	AAGCUCAGGAGGGAUAGCACC	CUUGCUAUCUCUCUUGGCCUU	Cleavage	genomic_reference:SL2.50ch09 gene_region:63235327-63238938 transcript_region:SL2.50ch09:63235327..63238938+ functional_description:"FRIGIDA (Fragment) (AHRD V1 *--- B0Z034_ARALP); contains Interpro domain(s) IPR012474 Frigida-like "	1
sly-miR390a-5p	Solyc04g079300.2.1	3	15.818	1	21	433	453	AAGCUCAGGAGGGAUAGCACC	CAUGUUAUUUUUCUUGGGCUU	Cleavage	genomic_reference:SL2.50ch04 gene_region:61395376-61403327 transcript_region:SL2.50ch04:61395376..61403327- go_terms:GO:0004722 functional_description:"Calcineurin-like phosphoesterase family protein (AHRD V1 *-*- A9G786_SORC5); contains Interpro domain(s) IPR004843 Metallophosphoesterase "	1
sly-miR390a-5p	Solyc02g064610.2.1	3	16.223	1	21	202	222	AAGCUCAGGAGGGAUAGCACC	AAUGCUAUCCUUCUUAGGCUU	Cleavage	genomic_reference:SL2.50ch02 gene_region:30287437-30295506 transcript_region:SL2.50ch02:30287437..30295506+ functional_description:"Integrator complex subunit 7 (AHRD V1 *--- INT7_CHICK)"	1
sly-miR390a-5p	Solyc02g064600.2.1	3	16.223	1	21	7240	7260	AAGCUCAGGAGGGAUAGCACC	AAUGCUAUCCUUCUUAGGCUU	Cleavage	genomic_reference:SL2.50ch02 gene_region:30278876-30289850 transcript_region:SL2.50ch02:30278876..30289850+ functional_description:"Unknown Protein (AHRD V1)"	1
sly-miR390a-5p	Solyc06g076450.2.1	3	18.355	1	21	782	802	AAGCUCAGGAGGGAUAGCACC	GCUGCUGUUCCACUUGAGUUU	Translation	genomic_reference:SL2.50ch06 gene_region:43888198-43890284 transcript_region:SL2.50ch06:43888198..43890284- go_terms:GO:0007264,GO:0015031,GO:0005525,GO:0007165,GO:0005622 functional_description:"Ras-related protein Rab-25 (AHRD V1 ***- RAB25_MOUSE); contains Interpro domain(s) IPR015595 Rab11-related "	1
sly-miR390a-5p	Solyc11g006180.1.1	3	20.325	1	21	175	195	AAGCUCAGGAGGGAUAGCACC	UUUUCUAUCCCUCUUGAGUUG	Cleavage	evidence_code:10F0H1E1IEG genomic_reference:SL2.50ch11 gene_region:924556-929718 transcript_region:SL2.50ch11:924556..929718- go_terms:GO:0016020,GO:0005789,GO:0005524,GO:0006355,GO:0007165,GO:0018106 functional_description:"Ethylene receptor (AHRD V1 ***- C0ILN8_COFCA); contains Interpro domain(s) IPR001789 Signal transduction response regulator, receiver region IPR014525 Signal transduction his…	1
sly-miR390a-5p	Solyc07g007340.2.1	3	13.819	1	21	1212	1232	AAGCUCAGGAGGGAUAGCACC	CCUGCUAUCACUCUUCAGCUU	Cleavage	genomic_reference:SL2.50ch07 gene_region:2085682-2089699 transcript_region:SL2.50ch07:2085682..2089699+ functional_description:"Nodulin-like protein (AHRD V1 ***- Q8H6R3_PONTR); contains Interpro domain(s) IPR010658 Nodulin-like "	1
sly-miR390a-5p	Solyc02g078680.1.1	3	18.596	1	21	373	393	AAGCUCAGGAGGGAUAGCACC	GAUGUUAAGCCUUCUGAGCUU	Cleavage	evidence_code:10F0H1E0IEG genomic_reference:SL2.50ch02 gene_region:37924783-37926195 transcript_region:SL2.50ch02:37924783..37926195+ go_terms:GO:0031224 functional_description:"Tir, resistance protein fragment"	1
sly-miR390a-5p	Solyc05g013140.2.1	3	15.669	1	21	770	790	AAGCUCAGGAGGGAUAGCACC	AAUGGGAUUCCUCUUGAGCUU	Cleavage	genomic_reference:SL2.50ch05 gene_region:6230026-6235354 transcript_region:SL2.50ch05:6230026..6235354+ functional_description:"Os03g0169000 protein (Fragment) (AHRD V1 ***- Q0DUS7_ORYSJ); contains Interpro domain(s) IPR004348 Protein of unknown function DUF246, plant "	1
sly-miR390a-5p	Solyc09g091670.2.1	3	16.243	1	21	1793	1813	AAGCUCAGGAGGGAUAGCACC	UCUUCUAUCCUUCAUGGGCUU	Cleavage	genomic_reference:SL2.50ch09 gene_region:66270226-66277538 transcript_region:SL2.50ch09:66270226..66277538+ go_terms:GO:0042626 functional_description:"ATP-binding cassette transporter (AHRD V1 ***- D8RL77_SELML); contains Interpro domain(s) IPR013525 ABC-2 type transporter "	1
sly-miR390b-3p	Solyc08g080050.2.1	3	16.946	1	21	567	587	CGCUAUCCAUCCUGAGUUUCA	UGAAACUUAAGAUGGAUGGCA	Cleavage	genomic_reference:SL2.50ch08 gene_region:60555455-60559957 transcript_region:SL2.50ch08:60555455..60559957+ functional_description:"PGR5-like protein 1A, chloroplastic (AHRD V1 ***- PGL1A_ARATH)"	1
sly-miR390b-3p	Solyc00g052940.2.1	3	16.981	1	21	86	106	CGCUAUCCAUCCUGAGUUUCA	UAAAACGCAGGAUGGAGAGUG	Cleavage	genomic_reference:SL2.50ch00 gene_region:13784266-13787465 transcript_region:SL2.50ch00:13784266..13787465- go_terms:GO:0016020 functional_description:"Nodulin-like protein (AHRD V1 **-- B6TIX8_MAIZE); contains Interpro domain(s) IPR000620 Protein of unknown function DUF6, transmembrane "	1
sly-miR390b-3p	Solyc03g121760.2.1	3	19.432	1	21	534	554	CGCUAUCCAUCCUGAGUUUCA	GCAAGCUGAGGGUGGAUGGUG	Cleavage	genomic_reference:SL2.50ch03 gene_region:63883128-63885625 transcript_region:SL2.50ch03:63883128..63885625- go_terms:GO:0005516 functional_description:"Calmodulin binding protein (AHRD V1 **-* B6T951_MAIZE); contains Interpro domain(s) IPR000048 IQ calmodulin-binding region "	1
sly-miR390b-3p	Solyc01g086640.2.1	3	16.859	1	21	1033	1053	CGCUAUCCAUCCUGAGUUUCA	GAAAGCUUAGGAGGGAUGGUG	Translation	genomic_reference:SL2.50ch01 gene_region:73378678-73382504 transcript_region:SL2.50ch01:73378678..73382504+ functional_description:"Os03g0169000 protein (Fragment) (AHRD V1 ***- Q0DUS7_ORYSJ); contains Interpro domain(s) IPR004348 Protein of unknown function DUF246, plant "	1
sly-miR390b-3p	Solyc12g007230.1.1	3	18.057	1	21	536	556	CGCUAUCCAUCCUGAGUUUCA	UCAAAGUCAGCAUGGAUGGUG	Translation	evidence_code:10F0H1E1IEG genomic_reference:SL2.50ch12 gene_region:1648825-1652254 transcript_region:SL2.50ch12:1648825..1652254+ go_terms:GO:0005634,GO:0046983 functional_description:"Auxin responsive protein (AHRD V1 *-*- D9IQE6_CATRO); contains Interpro domain(s) IPR003311 AUX/IAA protein "	1
sly-miR395a	Solyc03g005260.2.1	3	16.384	1	22	429	450	CUGAAGUGUUUGGGGGAACUCC	UGAGUUCCUCCAAACUCUUCAU	Cleavage	genomic_reference:SL2.50ch03 gene_region:148411-153101 transcript_region:SL2.50ch03:148411..153101- go_terms:GO:0004781 functional_description:"Sulfate adenylyltransferase (AHRD V1 **** Q43183_SOLTU); contains Interpro domain(s) IPR002650 ATP-sulfurylase "	1
sly-miR395a	Solyc09g082860.2.1	3	22.654	1	22	476	497	CUGAAGUGUUUGGGGGAACUCC	CGAGUUCCUCCAAACUCUUCAU	Cleavage	genomic_reference:SL2.50ch09 gene_region:63941988-63946072 transcript_region:SL2.50ch09:63941988..63946072+ go_terms:GO:0004781 functional_description:"Sulfate adenylyltransferase (AHRD V1 **** Q43183_SOLTU); contains Interpro domain(s) IPR002650 ATP-sulfurylase "	1
sly-miR395a	Solyc06g082560.1.1	3	18.646	1	22	253	274	CUGAAGUGUUUGGGGGAACUCC	CAAGUUCCACCAAGUACUUCAC	Cleavage	evidence_code:10F0H1E0IEG genomic_reference:SL2.50ch06 gene_region:44630001-44632565 transcript_region:SL2.50ch06:44630001..44632565+ go_terms:GO:0019538,GO:0005524,GO:0017111 functional_description:"ClpB chaperone (AHRD V1 ***- D6QXI5_TRYCR); contains Interpro domain(s) IPR013093 ATPase associated with various cellular activities, AAA-2 "	1
sly-miR395a	Solyc03g083250.2.1	3	8.552	1	22	81	102	CUGAAGUGUUUGGGGGAACUCC	UUUUUUUUCCCAAACACUUCAU	Cleavage	genomic_reference:SL2.50ch03 gene_region:46645114-46653685 transcript_region:SL2.50ch03:46645114..46653685+ go_terms:GO:0004176 functional_description:"ATP-dependent Clp protease ATP-binding subunit clpX (AHRD V1 **** B6SSC5_MAIZE); contains Interpro domain(s) IPR004487 ClpX, ATPase regulatory subunit "	1
sly-miR395a	Solyc10g005690.2.1	3	18.977	1	22	1234	1255	CUGAAGUGUUUGGGGGAACUCC	CUGGUUCUCUAAAGCAUUUCAG	Cleavage	genomic_reference:SL2.50ch10 gene_region:557038-564501 transcript_region:SL2.50ch10:557038..564501- go_terms:GO:0005515 functional_description:"Chloride channel E (AHRD V1 ***- D3YP04_THEHA); contains Interpro domain(s) IPR001807 Chloride channel, voltage gated "	1
sly-miR395a	Solyc12g088330.1.1	3	14.442	1	22	301	322	CUGAAGUGUUUGGGGGAACUCC	GAGGUUUCAUCAAAUAUUUCAG	Cleavage	evidence_code:10F0H0E0IEG genomic_reference:SL2.50ch12 gene_region:62203188-62203841 transcript_region:SL2.50ch12:62203188..62203841+ functional_description:"Unknown Protein (AHRD V1)"	1
sly-miR395a	Solyc08g066140.2.1	3	8.145	1	22	662	683	CUGAAGUGUUUGGGGGAACUCC	GCAGUUUCACCAAAAAUUUCAG	Cleavage	genomic_reference:SL2.50ch08 gene_region:51764959-51766230 transcript_region:SL2.50ch08:51764959..51766230+ go_terms:GO:0003723,GO:0005739 functional_description:"Polyribonucleotide nucleotidyltransferase (AHRD V1 *-*- D7DFL1_CHLTL); contains Interpro domain(s) IPR012162 Polyribonucleotide nucleotidyltransferase "	1
sly-miR395a	Solyc10g085200.1.1	3	16.569	1	22	52	73	CUGAAGUGUUUGGGGGAACUCC	AACUUUCCUCCAUGCACUUCAG	Translation	evidence_code:10F0H1E1IEG genomic_reference:SL2.50ch10 gene_region:63795843-63799142 transcript_region:SL2.50ch10:63795843..63799142+ go_terms:GO:0055114 functional_description:"Acyl-CoA dehydrogenase (AHRD V1 ***- A3XH21_LEEBM); contains Interpro domain(s) IPR009100 Acyl-CoA dehydrogenase/oxidase, middle and N-terminal "	1
sly-miR395a	Solyc11g067010.1.1	3	22.528	1	22	272	293	CUGAAGUGUUUGGGGGAACUCC	GUCGUGUCCCCAAACACCUCAG	Cleavage	evidence_code:10F1H1E1IEG genomic_reference:SL2.50ch11 gene_region:49862836-49864048 transcript_region:SL2.50ch11:49862836..49864048- go_terms:GO:0005634 functional_description:"BUD31 homolog (AHRD V1 **-- C1BSC6_9MAXI); contains Interpro domain(s) IPR001748 G10 protein "	1
sly-miR395b	Solyc03g005260.2.1	3	16.384	1	22	429	450	CUGAAGUGUUUGGGGGAACUCC	UGAGUUCCUCCAAACUCUUCAU	Cleavage	genomic_reference:SL2.50ch03 gene_region:148411-153101 transcript_region:SL2.50ch03:148411..153101- go_terms:GO:0004781 functional_description:"Sulfate adenylyltransferase (AHRD V1 **** Q43183_SOLTU); contains Interpro domain(s) IPR002650 ATP-sulfurylase "	1
sly-miR395b	Solyc09g082860.2.1	3	22.654	1	22	476	497	CUGAAGUGUUUGGGGGAACUCC	CGAGUUCCUCCAAACUCUUCAU	Cleavage	genomic_reference:SL2.50ch09 gene_region:63941988-63946072 transcript_region:SL2.50ch09:63941988..63946072+ go_terms:GO:0004781 functional_description:"Sulfate adenylyltransferase (AHRD V1 **** Q43183_SOLTU); contains Interpro domain(s) IPR002650 ATP-sulfurylase "	1
sly-miR395b	Solyc06g082560.1.1	3	18.646	1	22	253	274	CUGAAGUGUUUGGGGGAACUCC	CAAGUUCCACCAAGUACUUCAC	Cleavage	evidence_code:10F0H1E0IEG genomic_reference:SL2.50ch06 gene_region:44630001-44632565 transcript_region:SL2.50ch06:44630001..44632565+ go_terms:GO:0019538,GO:0005524,GO:0017111 functional_description:"ClpB chaperone (AHRD V1 ***- D6QXI5_TRYCR); contains Interpro domain(s) IPR013093 ATPase associated with various cellular activities, AAA-2 "	1
sly-miR395b	Solyc03g083250.2.1	3	8.552	1	22	81	102	CUGAAGUGUUUGGGGGAACUCC	UUUUUUUUCCCAAACACUUCAU	Cleavage	genomic_reference:SL2.50ch03 gene_region:46645114-46653685 transcript_region:SL2.50ch03:46645114..46653685+ go_terms:GO:0004176 functional_description:"ATP-dependent Clp protease ATP-binding subunit clpX (AHRD V1 **** B6SSC5_MAIZE); contains Interpro domain(s) IPR004487 ClpX, ATPase regulatory subunit "	1
sly-miR395b	Solyc10g005690.2.1	3	18.977	1	22	1234	1255	CUGAAGUGUUUGGGGGAACUCC	CUGGUUCUCUAAAGCAUUUCAG	Cleavage	genomic_reference:SL2.50ch10 gene_region:557038-564501 transcript_region:SL2.50ch10:557038..564501- go_terms:GO:0005515 functional_description:"Chloride channel E (AHRD V1 ***- D3YP04_THEHA); contains Interpro domain(s) IPR001807 Chloride channel, voltage gated "	1
sly-miR395b	Solyc12g088330.1.1	3	14.442	1	22	301	322	CUGAAGUGUUUGGGGGAACUCC	GAGGUUUCAUCAAAUAUUUCAG	Cleavage	evidence_code:10F0H0E0IEG genomic_reference:SL2.50ch12 gene_region:62203188-62203841 transcript_region:SL2.50ch12:62203188..62203841+ functional_description:"Unknown Protein (AHRD V1)"	1
sly-miR395b	Solyc08g066140.2.1	3	8.145	1	22	662	683	CUGAAGUGUUUGGGGGAACUCC	GCAGUUUCACCAAAAAUUUCAG	Cleavage	genomic_reference:SL2.50ch08 gene_region:51764959-51766230 transcript_region:SL2.50ch08:51764959..51766230+ go_terms:GO:0003723,GO:0005739 functional_description:"Polyribonucleotide nucleotidyltransferase (AHRD V1 *-*- D7DFL1_CHLTL); contains Interpro domain(s) IPR012162 Polyribonucleotide nucleotidyltransferase "	1
sly-miR395b	Solyc10g085200.1.1	3	16.569	1	22	52	73	CUGAAGUGUUUGGGGGAACUCC	AACUUUCCUCCAUGCACUUCAG	Translation	evidence_code:10F0H1E1IEG genomic_reference:SL2.50ch10 gene_region:63795843-63799142 transcript_region:SL2.50ch10:63795843..63799142+ go_terms:GO:0055114 functional_description:"Acyl-CoA dehydrogenase (AHRD V1 ***- A3XH21_LEEBM); contains Interpro domain(s) IPR009100 Acyl-CoA dehydrogenase/oxidase, middle and N-terminal "	1
sly-miR395b	Solyc11g067010.1.1	3	22.528	1	22	272	293	CUGAAGUGUUUGGGGGAACUCC	GUCGUGUCCCCAAACACCUCAG	Cleavage	evidence_code:10F1H1E1IEG genomic_reference:SL2.50ch11 gene_region:49862836-49864048 transcript_region:SL2.50ch11:49862836..49864048- go_terms:GO:0005634 functional_description:"BUD31 homolog (AHRD V1 **-- C1BSC6_9MAXI); contains Interpro domain(s) IPR001748 G10 protein "	1
sly-miR396a-3p	Solyc12g009440.1.1	3	11.413	1	21	22	42	GUUCAAUAAAGCUGUGGGAAG	ACCCCUAUAGCUUCAUUGAAC	Cleavage	evidence_code:10F1H0E1IEG genomic_reference:SL2.50ch12 gene_region:2711259-2714105 transcript_region:SL2.50ch12:2711259..2714105+ go_terms:GO:0006457 functional_description:"Bundle-sheath defective protein 2 family (AHRD V1 ***- D7LRE2_ARALY); contains Interpro domain(s) IPR001305 Heat shock protein DnaJ, cysteine-rich region "	1
sly-miR396a-3p	Solyc06g084030.2.1	3	21.007	1	21	271	291	GUUCAAUAAAGCUGUGGGAAG	AAUCCCAUGGCUAUGUUGAAU	Translation	genomic_reference:SL2.50ch06 gene_region:45578411-45582664 transcript_region:SL2.50ch06:45578411..45582664- go_terms:GO:0008152 functional_description:"Methyltransferase like 7A (AHRD V1 ***- Q3KRE2_RAT); contains Interpro domain(s) IPR013216 Methyltransferase type 11 "	1
sly-miR396a-3p	Solyc01g091080.2.1	3	24.873	1	21	2764	2784	GUUCAAUAAAGCUGUGGGAAG	CAUCCCGCAGAGUUGUUGAAC	Translation	genomic_reference:SL2.50ch01 gene_region:76559722-76569026 transcript_region:SL2.50ch01:76559722..76569026- go_terms:GO:0051087 functional_description:"Tubulin-specific chaperone D (AHRD V1 **** C0H9S8_SALSA); contains Interpro domain(s) IPR016024 Armadillo-type fold "	1
sly-miR396a-3p	Solyc10g007780.1.1	3	19.521	1	21	154	174	GUUCAAUAAAGCUGUGGGAAG	GAUCUCAUAACUUCAUUGAAC	Cleavage	evidence_code:10F0H0E1IEG genomic_reference:SL2.50ch10 gene_region:2014736-2015443 transcript_region:SL2.50ch10:2014736..2015443+ functional_description:"Unknown Protein (AHRD V1)"	1
sly-miR396a-3p	Solyc10g084180.1.1	3	9.442	1	21	643	663	GUUCAAUAAAGCUGUGGGAAG	AAUACUGCAACUUUAUUGAAC	Cleavage	evidence_code:10F0H1E1IEG genomic_reference:SL2.50ch10 gene_region:63159261-63161247 transcript_region:SL2.50ch10:63159261..63161247- go_terms:GO:0005515,GO:0003700 functional_description:"C2H2L domain class transcription factor (AHRD V1 **-* D9ZIU4_MALDO); contains Interpro domain(s) IPR007087 Zinc finger, C2H2-type "	1
sly-miR396b	Solyc01g091540.1.1	3	20.361	1	21	468	489	UUCCACA-GCUUUCUUGAACUU	ACGUUCAAGAAAGCCUGUGGAA	Cleavage	evidence_code:10F0H0E0IEG genomic_reference:SL2.50ch01 gene_region:76917403-76920198 transcript_region:SL2.50ch01:76917403..76920198+ go_terms:GO:0005634 functional_description:"Growth-regulating factor 12 (AHRD V1 *--- Q6AWX7_ORYSJ); contains Interpro domain(s) IPR014977 WRC "	1
sly-miR396b	Solyc04g054840.1.1	3	15.498	1	21	408	428	UUCCACAGCUUUCUUGAACUU	UAGUUUAAGAGAGUGGUGGAA	Cleavage	evidence_code:10F0H1E0IEG genomic_reference:SL2.50ch04 gene_region:52449278-52450789 transcript_region:SL2.50ch04:52449278..52450789- go_terms:GO:0005515,GO:0003700 functional_description:"Ethylene insensitive 3 class transcription factor (AHRD V1 *-** D5L144_MALDO); contains Interpro domain(s) IPR006957 Ethylene insensitive 3 "	1
sly-miR396b	Solyc06g007820.1.1	3	12.092	1	21	49	69	UUCCACAGCUUUCUUGAACUU	AAGGUUAAGGAUGCUGUGGAA	Translation	evidence_code:10F0H1E0IEG genomic_reference:SL2.50ch06 gene_region:1746190-1746993 transcript_region:SL2.50ch06:1746190..1746993- go_terms:GO:0003723,GO:0008270 functional_description:"Pentatricopeptide repeat-containing protein (AHRD V1 ***- D7L1Q4_ARALY); contains Interpro domain(s) IPR002885 Pentatricopeptide repeat "	1
sly-miR396b	Solyc12g096070.1.1	3	20.954	1	21	321	342	UUCCACA-GCUUUCUUGAACUU	CCGUUCAAGAAAGCAUGUGGAA	Cleavage	evidence_code:10F0H1E1IEG genomic_reference:SL2.50ch12 gene_region:63486942-63490380 transcript_region:SL2.50ch12:63486942..63490380+ go_terms:GO:0005634 functional_description:"Growth-regulating factor 5 (AHRD V1 **-- Q6AWY4_ORYSJ); contains Interpro domain(s) IPR014977 WRC "	1
sly-miR396b	Solyc08g075950.1.1	3	19.232	1	21	375	396	UUCCACA-GCUUUCUUGAACUU	CCGUUCAAGAAAGCCUGUGGAA	Cleavage	evidence_code:10F0H1E1IEG genomic_reference:SL2.50ch08 gene_region:57194678-57198271 transcript_region:SL2.50ch08:57194678..57198271- go_terms:GO:0005634 functional_description:"Growth-regulating factor 3 (AHRD V1 **-- B9VHC2_ORYSI); contains Interpro domain(s) IPR014977 WRC "	1
sly-miR396b	Solyc07g041640.2.1	3	12.148	1	21	410	431	UUCCACA-GCUUUCUUGAACUU	CCGUUCAAGAAAGCCUGUGGAA	Cleavage	genomic_reference:SL2.50ch07 gene_region:51144656-51146005 transcript_region:SL2.50ch07:51144656..51146005- go_terms:GO:0005634 functional_description:"Growth-regulating factor 1 (AHRD V1 *--- Q6AWY8_ORYSJ); contains Interpro domain(s) IPR014977 WRC "	1
sly-miR396b	Solyc08g083230.1.1	3	10.066	1	21	480	501	UUCCACA-GCUUUCUUGAACUU	CCGUUCAAGAAAGCCUGUGGAA	Cleavage	evidence_code:10F0H0E1IEG genomic_reference:SL2.50ch08 gene_region:62919957-62921404 transcript_region:SL2.50ch08:62919957..62921404+ go_terms:GO:0005634 functional_description:"Growth-regulating factor 3 (AHRD V1 *--- Q6AWY6_ORYSJ); contains Interpro domain(s) IPR014977 WRC "	1
sly-miR396b	Solyc02g093040.2.1	3	24.35	1	21	504	524	UUCCACAGCUUUCUUGAACUU	AAAAUCAAGGGAGCUGUGGAA	Cleavage	genomic_reference:SL2.50ch02 gene_region:48560840-48562364 transcript_region:SL2.50ch02:48560840..48562364- go_terms:GO:0004197 functional_description:"Cathepsin B-like cysteine proteinase (AHRD V1 **-* CYSP_SCHMA); contains Interpro domain(s) IPR013128 Peptidase C1A, papain "	1
sly-miR396b	Solyc08g005430.2.1	3	15.162	1	21	384	405	UUCCACA-GCUUUCUUGAACUU	CCGUUCAAGAAAGCCUGUGGAA	Cleavage	genomic_reference:SL2.50ch08 gene_region:317215-320529 transcript_region:SL2.50ch08:317215..320529+ go_terms:GO:0005634 functional_description:"Growth-regulating factor 4 (AHRD V1 **-- Q6ZIK5_ORYSJ); contains Interpro domain(s) IPR014977 WRC "	1
sly-miR396b	Solyc03g082430.1.1	3	24.453	1	21	456	477	UUCCACA-GCUUUCUUGAACUU	CCGUUCAAGAAAGCAUGUGGAA	Cleavage	evidence_code:10F0H1E0IEG genomic_reference:SL2.50ch03 gene_region:45902716-45904451 transcript_region:SL2.50ch03:45902716..45904451- go_terms:GO:0005634 functional_description:"Growth-regulating factor 4 (AHRD V1 *--- Q6ZIK5_ORYSJ); contains Interpro domain(s) IPR014977 WRC "	1
sly-miR396b	Solyc01g108340.2.1	3	19.232	1	21	1175	1195	UUCCACAGCUUUCUUGAACUU	AGUUUCAAGAAAGCUUUGGAG	Cleavage	genomic_reference:SL2.50ch01 gene_region:87448017-87452641 transcript_region:SL2.50ch01:87448017..87452641+ go_terms:GO:0003755 functional_description:"Peptidyl-prolyl cis-trans isomerase D (AHRD V1 **** PPID_RAT); contains Interpro domain(s) IPR002130 Peptidyl-prolyl cis-trans isomerase, cyclophilin-type "	1
sly-miR396b	Solyc11g022540.1.1	3	18.864	1	21	256	276	UUCCACAGCUUUCUUGAACUU	AAGUUCAAAAGAGAUGUGGAG	Cleavage	evidence_code:10F0H1E1IEG genomic_reference:SL2.50ch11 gene_region:14402969-14411888 transcript_region:SL2.50ch11:14402969..14411888- go_terms:GO:0016021 functional_description:"Transmembrane 9 superfamily protein member 3 (AHRD V1 ***- B6SY54_MAIZE); contains Interpro domain(s) IPR004240 Nonaspanin (TM9SF) "	1
sly-miR396b	Solyc02g092070.2.1	3	14.74	1	21	945	966	UUCCACA-GCUUUCUUGAACUU	UCGUUCAAGAAAGCAUGUGGAA	Cleavage	genomic_reference:SL2.50ch02 gene_region:47855277-47859821 transcript_region:SL2.50ch02:47855277..47859821+ go_terms:GO:0005515,GO:0016563 functional_description:"Growth regulating factor 1 (Fragment) (AHRD V1 *--- A6MZS4_ORYSI); contains Interpro domain(s) IPR014977 WRC "	1
sly-miR396b	Solyc04g077510.2.1	3	19.99	1	21	884	905	UUCCACA-GCUUUCUUGAACUU	UCGUUCAAGAAAGCCUGUGGAA	Cleavage	genomic_reference:SL2.50ch04 gene_region:60063410-60066582 transcript_region:SL2.50ch04:60063410..60066582+ go_terms:GO:0005515,GO:0016563 functional_description:"Growth regulating factor 1 (Fragment) (AHRD V1 *--- A6MZS4_ORYSI); contains Interpro domain(s) IPR014977 WRC "	1
sly-miR396b	Solyc02g023950.2.1	3	15.766	1	21	91	111	UUCCACAGCUUUCUUGAACUU	GAGUUUAAGAAAGGUGUUGAA	Cleavage	genomic_reference:SL2.50ch02 gene_region:15283647-15287851 transcript_region:SL2.50ch02:15283647..15287851- go_terms:GO:0004675 functional_description:"Receptor like kinase, RLK"	1
sly-miR396b	Solyc03g045080.1.1	3	17.861	1	21	2585	2605	UUCCACAGCUUUCUUGAACUU	CAGUUUCAGGAGGUUGUGGAA	Cleavage	evidence_code:10F0H1E0IEG genomic_reference:SL2.50ch03 gene_region:15462573-15468052 transcript_region:SL2.50ch03:15462573..15468052- functional_description:"Receptor-like protein kinase 2 (AHRD V1 *--- RCH2_ARATH); contains Interpro domain(s) IPR011047 Quinonprotein alcohol dehydrogenase-like "	1
sly-miR396b	Solyc06g007320.2.1	3	17.624	1	21	2284	2304	UUCCACAGCUUUCUUGAACUU	UAGAUCGAGAAAGCUGUGAAA	Cleavage	genomic_reference:SL2.50ch06 gene_region:1338607-1348621 transcript_region:SL2.50ch06:1338607..1348621- go_terms:GO:0006464,GO:0008152,GO:0003824 functional_description:"Ubiquitin-activating enzyme E1 (AHRD V1 ***- B9SKU8_RICCO); contains Interpro domain(s) IPR018075 Ubiquitin-activating enzyme, E1 "	1
sly-miR396b	Solyc11g013260.1.1	3	20.23	1	21	544	564	UUCCACAGCUUUCUUGAACUU	GAGUUUUCGAAAGCUGUGGAG	Cleavage	evidence_code:10F0H1E1IEG genomic_reference:SL2.50ch11 gene_region:6170897-6173581 transcript_region:SL2.50ch11:6170897..6173581+ go_terms:GO:0005515 functional_description:"Prohibitin (AHRD V1 ***- O04361_TOBAC); contains Interpro domain(s) IPR000163 Prohibitin "	1
sly-miR396b	Solyc11g013480.1.1	3	14.667	1	21	898	918	UUCCACAGCUUUCUUGAACUU	AGGGUUAAGAUGGCUGUGGAA	Translation	evidence_code:10F0H1E1IEG genomic_reference:SL2.50ch11 gene_region:6508855-6511349 transcript_region:SL2.50ch11:6508855..6511349- go_terms:GO:0005634,GO:0006355 functional_description:"Auxin response factor 3 (AHRD V1 ***- A4L9W4_GOSHI); contains Interpro domain(s) IPR010525 Auxin response factor "	1
sly-miR396b	Solyc08g066140.2.1	3	19.682	1	21	142	162	UUCCACAGCUUUCUUGAACUU	CCCUUCAAGAGAGCUGUCGAA	Cleavage	genomic_reference:SL2.50ch08 gene_region:51764959-51766230 transcript_region:SL2.50ch08:51764959..51766230+ go_terms:GO:0003723,GO:0005739 functional_description:"Polyribonucleotide nucleotidyltransferase (AHRD V1 *-*- D7DFL1_CHLTL); contains Interpro domain(s) IPR012162 Polyribonucleotide nucleotidyltransferase "	1
sly-miR396b	Solyc10g079660.1.1	3	20.203	1	21	1362	1382	UUCCACAGCUUUCUUGAACUU	UCGUUCAAGAAGGUUGAGGGA	Cleavage	evidence_code:10F0H1E1IEG genomic_reference:SL2.50ch10 gene_region:60481354-60486796 transcript_region:SL2.50ch10:60481354..60486796+ go_terms:GO:0005634,GO:0005488,GO:0045449 functional_description:"Importin alpha-1b subunit (AHRD V1 *-*- B6T451_MAIZE); contains Interpro domain(s) IPR011989 Armadillo-like helical "	1
sly-miR396b	Solyc08g078950.2.1	3	15.71	1	21	773	793	UUCCACAGCUUUCUUGAACUU	CGGUUUAAGAAACUUGUGGGG	Translation	genomic_reference:SL2.50ch08 gene_region:59776836-59782323 transcript_region:SL2.50ch08:59776836..59782323+ go_terms:GO:0042936 functional_description:"Nitrate transporter (AHRD V1 **** Q852P7_TOBAC); contains Interpro domain(s) IPR000109 TGF-beta receptor, type I/II extracellular region "	1
sly-miR396b	Solyc07g049400.1.1	3	21.051	1	21	432	452	UUCCACAGCUUUCUUGAACUU	UUGUUCAAGAGAAUUGUGGAU	Translation	evidence_code:10F0H1E0IEG genomic_reference:SL2.50ch07 gene_region:56997798-56998310 transcript_region:SL2.50ch07:56997798..56998310+ go_terms:GO:0008270 functional_description:"Zinc finger family protein (AHRD V1 ***- D7MVE2_ARALY); contains Interpro domain(s) IPR018957 Zinc finger, C3HC4 RING-type "	1
sly-miR396b	Solyc08g068020.1.1	3	16.888	1	21	1735	1755	UUCCACAGCUUUCUUGAACUU	CCAUAUGAGAAAGCUGUGGAA	Cleavage	evidence_code:10F0H1E0IEG genomic_reference:SL2.50ch08 gene_region:54307990-54322617 transcript_region:SL2.50ch08:54307990..54322617- functional_description:"Zinc finger-like (AHRD V1 ***- Q5ZD36_ORYSJ)"	1
sly-miR396b	Solyc02g065560.1.1	3	18.692	1	21	598	618	UUCCACAGCUUUCUUGAACUU	AUGGUUAAGGAGGCUGUGGGA	Cleavage	evidence_code:10F0H1E0IEG genomic_reference:SL2.50ch02 gene_region:31297943-31300108 transcript_region:SL2.50ch02:31297943..31300108+ go_terms:GO:0008116 functional_description:"Pentatricopeptide repeat-containing protein (AHRD V1 ***- D7LGC7_ARALY); contains Interpro domain(s) IPR002885 Pentatricopeptide repeat "	1
sly-miR396b	Solyc06g008260.2.1	3	18.145	1	21	4	24	UUCCACAGCUUUCUUGAACUU	CCGUUCAAGAGGUUUGUGGAG	Translation	genomic_reference:SL2.50ch06 gene_region:2134911-2138172 transcript_region:SL2.50ch06:2134911..2138172+ go_terms:GO:0003735,GO:0003723 functional_description:"60 ribosomal protein L14 (AHRD V1 ***- B6TMP6_MAIZE); contains Interpro domain(s) IPR002784 Ribosomal protein L14 "	1
sly-miR396b	Solyc01g059960.1.1	3	15.635	1	21	348	368	UUCCACAGCUUUCUUGAACUU	UUGUGCAAGAAAGUUGUUGAA	Cleavage	evidence_code:10F0H1E0IEG genomic_reference:SL2.50ch01 gene_region:62180467-62182194 transcript_region:SL2.50ch01:62180467..62182194+ go_terms:GO:0003700,GO:0042803 functional_description:"GAI-like protein 1 (Fragment) (AHRD V1 **-- A1YWM9_9ROSI); contains Interpro domain(s) IPR005202 GRAS transcription factor "	1
sly-miR396b	Solyc04g056640.1.1	3	12.796	1	21	408	428	UUCCACAGCUUUCUUGAACUU	UUGUUUAUGGAAGUUGUGGAG	Cleavage	evidence_code:10F0H1E1IEG genomic_reference:SL2.50ch04 gene_region:53775339-53777579 transcript_region:SL2.50ch04:53775339..53777579+ go_terms:GO:0004675 functional_description:"LRR receptor-like serine/threonine-protein kinase, RLP"	1
sly-miR396b	Solyc02g069080.2.1	3	20.099	1	21	311	331	UUCCACAGCUUUCUUGAACUU	UUGUCUGAGGAAGUUGUGGAA	Cleavage	genomic_reference:SL2.50ch02 gene_region:33622504-33631103 transcript_region:SL2.50ch02:33622504..33631103- functional_description:"Unknown Protein (AHRD V1)"	1
sly-miR399	Solyc09g066410.1.1	3	21.772	1	21	233	253	UGCCAAAGGAGAGUUGCCCUA	CGGGGCAACUCUUCUUUGGAU	Cleavage	evidence_code:10F0H1E1IEG genomic_reference:SL2.50ch09 gene_region:60426564-60428153 transcript_region:SL2.50ch09:60426564..60428153+ go_terms:GO:0005315 functional_description:"Inorganic phosphate transporter (AHRD V1 **** Q9LLS5_TOBAC); contains Interpro domain(s) IPR004738 Phosphate permease "	1
sly-miR399	Solyc02g088290.2.1	3	19.472	1	21	3087	3107	UGCCAAAGGAGAGUUGCCCUA	UAGGAUAAUGCUCCUUUGGCA	Cleavage	genomic_reference:SL2.50ch02 gene_region:45008764-45014036 transcript_region:SL2.50ch02:45008764..45014036- go_terms:GO:0042803 functional_description:"Guanine nucleotide exchange factor-like protein (AHRD V1 *--- Q9LZX8_ARATH); contains Interpro domain(s) IPR000904 SEC7-like "	1
sly-miR399	Solyc09g082060.2.1	3	14.84	1	21	46	66	UGCCAAAGGAGAGUUGCCCUA	AUAGGUAACACUCCUUUGGUA	Cleavage	genomic_reference:SL2.50ch09 gene_region:63298831-63303187 transcript_region:SL2.50ch09:63298831..63303187+ go_terms:GO:0004124 functional_description:"Cysteine synthase (AHRD V1 **** Q3LAG5_TOBAC); contains Interpro domain(s) IPR005859 Cysteine synthase A "	1
sly-miR399	Solyc01g103910.1.1	3	16.907	1	21	1821	1841	UGCCAAAGGAGAGUUGCCCUA	GCAGGAAAUUCUCUUUUGGCA	Cleavage	evidence_code:10F0H1E1IEG genomic_reference:SL2.50ch01 gene_region:84160991-84164814 transcript_region:SL2.50ch01:84160991..84164814- go_terms:GO:0004630 functional_description:"Phospholipase D (AHRD V1 **** Q6AVR2_ORYSJ); contains Interpro domain(s) IPR011402 Phospholipase D, plant "	1
sly-miR399	Solyc01g100810.2.1	3	21.534	1	21	1826	1846	UGCCAAAGGAGAGUUGCCCUA	UUGGCCAACUCUUCUCUGGCA	Cleavage	genomic_reference:SL2.50ch01 gene_region:82498414-82504152 transcript_region:SL2.50ch01:82498414..82504152- go_terms:GO:0004564 functional_description:"Neutral invertase (AHRD V1 ***- A7LH71_VITVI); contains Interpro domain(s) IPR006937 Plant neutral invertase "	1
sly-miR399	Solyc07g052580.1.1	3	17.538	1	21	922	942	UGCCAAAGGAGAGUUGCCCUA	GAAGGCAUCUAUCCUUUGGCA	Translation	evidence_code:10F0H1E0IEG genomic_reference:SL2.50ch07 gene_region:58385492-58387399 transcript_region:SL2.50ch07:58385492..58387399- functional_description:"F-box family protein (AHRD V1 ***- B9HCS6_POPTR); contains Interpro domain(s) IPR006527 F-box associated "	1
sly-miR403-3p	Solyc08g078860.2.1	3	22.804	1	21	478	498	CUAGAUUCACGCACAAGCUCG	GAACCUUGAGCUUGAAUCUAG	Translation	genomic_reference:SL2.50ch08 gene_region:59718819-59724122 transcript_region:SL2.50ch08:59718819..59724122+ functional_description:"Homology to unknown gene (AHRD V1 ***- Q010L3_OSTTA)"	1
sly-miR482b	Solyc04g005550.1.1	3	18.848	1	22	541	562	UCUUGCCUACACCGCCCAUGCC	GGUAUGGGUGGUGUUGGGAAGA	Cleavage	evidence_code:10F0H1E1IEG genomic_reference:SL2.50ch04 gene_region:362573-366873 transcript_region:SL2.50ch04:362573..366873+ go_terms:GO:0006952,GO:0005515,GO:0006915 functional_description:"Cc-nbs-lrr, resistance protein"	1
sly-miR482b	Solyc02g032650.2.1	3	15.288	1	22	184	205	UCUUGCCUACACCGCCCAUGCC	GGUAUGGGUGGUAUAGGGAAGA	Translation	genomic_reference:SL2.50ch02 gene_region:19614760-19618370 transcript_region:SL2.50ch02:19614760..19618370+ go_terms:GO:0030275 functional_description:"Nbs-lrr, resistance protein"	1
sly-miR482b	Solyc08g005440.2.1	3	21.814	1	22	616	637	UCUUGCCUACACCGCCCAUGCC	GGCAUGGGUGGUUCAGGUAAGA	Translation	genomic_reference:SL2.50ch08 gene_region:324852-328029 transcript_region:SL2.50ch08:324852..328029+ go_terms:GO:0005515,GO:0000166 functional_description:"Cc-nbs-lrr, resistance protein"	1
sly-miR482b	Solyc04g005540.2.1	3	15.547	1	22	638	659	UCUUGCCUACACCGCCCAUGCC	GGUAUGGGUGGAGUUGGUAAGA	Translation	genomic_reference:SL2.50ch04 gene_region:355454-361509 transcript_region:SL2.50ch04:355454..361509+ go_terms:GO:0006952,GO:0006915 functional_description:"Cc-nbs-lrr, resistance protein"	1
sly-miR482b	Solyc12g044200.1.1	3	18.45	1	22	529	550	UCUUGCCUACACCGCCCAUGCC	GGUCUGGGUGGUGUUGGUAAGA	Cleavage	evidence_code:10F0H1E1IEG genomic_reference:SL2.50ch12 gene_region:44488887-44494577 transcript_region:SL2.50ch12:44488887..44494577- go_terms:GO:0006952,GO:0017111,GO:0006915 functional_description:"Cc-nbs-lrr, resistance protein"	1
sly-miR482b	Solyc12g044190.1.1	3	18.858	1	22	421	442	UCUUGCCUACACCGCCCAUGCC	GGUCUGGGUGGUGUUGGUAAGA	Cleavage	evidence_code:10F0H1E1IEG genomic_reference:SL2.50ch12 gene_region:44434035-44437619 transcript_region:SL2.50ch12:44434035..44437619- go_terms:GO:0006952,GO:0005515,GO:0006915 functional_description:"Nbs-lrr, resistance protein"	1
sly-miR482b	Solyc11g006520.1.1	3	23.607	1	22	511	532	UCUUGCCUACACCGCCCAUGCC	GGUAUGGGUGGUAUCGGUAAGA	Translation	evidence_code:10F0H1E1IEG genomic_reference:SL2.50ch11 gene_region:1181636-1184459 transcript_region:SL2.50ch11:1181636..1184459- go_terms:GO:0006952,GO:0006915 functional_description:"Cc-nbs-lrr, resistance protein"	1
sly-miR482b	Solyc07g049700.1.1	3	24.47	1	22	544	565	UCUUGCCUACACCGCCCAUGCC	GGUAUGGGUGGUAUUGGUAAGA	Translation	evidence_code:10F0H1E1IEG genomic_reference:SL2.50ch07 gene_region:57376807-57379383 transcript_region:SL2.50ch07:57376807..57379383- go_terms:GO:0005515,GO:0000166 functional_description:"Cc-nbs-lrr, resistance protein"	1
sly-miR482b	Solyc12g044180.1.1	3	19.352	1	22	526	547	UCUUGCCUACACCGCCCAUGCC	GGUCUGGGUGGUGUUGGUAAGA	Cleavage	evidence_code:10F0H1E0IEG genomic_reference:SL2.50ch12 gene_region:44397592-44401454 transcript_region:SL2.50ch12:44397592..44401454- go_terms:GO:0005515,GO:0000166 functional_description:"Cc-nbs-lrr, resistance protein"	1
sly-miR482b	Solyc07g044800.2.1	3	21.329	1	22	184	205	UCUUGCCUACACCGCCCAUGCC	GGUCUGGGUGGUGUUGGUAAGA	Cleavage	genomic_reference:SL2.50ch07 gene_region:55159970-55161897 transcript_region:SL2.50ch07:55159970..55161897- go_terms:GO:0006952,GO:0006915 functional_description:"Nbs-lrr, resistance protein"	1
sly-miR482b	Solyc03g046220.1.1	3	15.245	1	22	571	592	UCUUGCCUACACCGCCCAUGCC	GAUAUGGGUGGUGUAGCUAAGG	Cleavage	evidence_code:10F0H0E0IEG genomic_reference:SL2.50ch03 gene_region:15891275-15894840 transcript_region:SL2.50ch03:15891275..15894840- go_terms:GO:0006508 functional_description:"Ulp1 protease family C-terminal catalytic domain containing protein (AHRD V1 *-*- Q60D46_SOLDE); contains Interpro domain(s) IPR003653 Peptidase C48, SUMO/Sentrin/Ubl1 "	1
sly-miR482b	Solyc02g005240.1.1	3	22.208	1	22	685	706	UCUUGCCUACACCGCCCAUGCC	GAUAUGGGUGGUGUAGCUGAGA	Cleavage	evidence_code:10F0H0E0IEG genomic_reference:SL2.50ch02 gene_region:1761365-1763335 transcript_region:SL2.50ch02:1761365..1763335+ functional_description:"Unknown Protein (AHRD V1)"	1
sly-miR482b	Solyc02g070750.1.1	3	24.807	1	22	388	409	UCUUGCCUACACCGCCCAUGCC	GGUAUGGGGGGCGUCGGCAAGA	Translation	evidence_code:10F0H1E0IEG genomic_reference:SL2.50ch02 gene_region:34952100-34953371 transcript_region:SL2.50ch02:34952100..34953371- go_terms:GO:0006952,GO:0006915 functional_description:"Cc-nbs, resistance protein fragment"	1
sly-miR482b	Solyc01g068230.1.1	3	18.939	1	22	547	568	UCUUGCCUACACCGCCCAUGCC	GAUAUGGGUGGUGUAGCUAAGG	Cleavage	evidence_code:10F0H0E0IEG genomic_reference:SL2.50ch01 gene_region:69723748-69726050 transcript_region:SL2.50ch01:69723748..69726050+ functional_description:"Ulp1 protease family C-terminal catalytic domain containing protein (AHRD V1 *-*- Q60D46_SOLDE)"	1
sly-miR482b	Solyc03g078300.1.1	3	20.201	1	22	583	604	UCUUGCCUACACCGCCCAUGCC	GGAUUGGGUGGAGUGGGCAAGA	Translation	evidence_code:10F0H1E1IEG genomic_reference:SL2.50ch03 gene_region:43887767-43891792 transcript_region:SL2.50ch03:43887767..43891792+ go_terms:GO:0005515 functional_description:"Cc-nbs-lrr, resistance protein"	1
sly-miR482b	Solyc01g066170.1.1	3	15.713	1	22	400	421	UCUUGCCUACACCGCCCAUGCC	GAAAUGGGUGGUGUAGCUAAGG	Cleavage	evidence_code:10F0H0E0IEG genomic_reference:SL2.50ch01 gene_region:65621680-65624484 transcript_region:SL2.50ch01:65621680..65624484+ go_terms:GO:0006508 functional_description:"Ulp1 protease family C-terminal catalytic domain containing protein (AHRD V1 *-*- Q60D46_SOLDE)"	1
sly-miR482b	Solyc05g025830.1.1	3	6.646	1	19	1	19	UCUUGCCUACACCGCCCAU	AUGGGUGGUGUAGCUAAGG	Cleavage	evidence_code:10F0H0E0IEG genomic_reference:SL2.50ch05 gene_region:36970419-36971834 transcript_region:SL2.50ch05:36970419..36971834+ functional_description:"Ulp1 protease family C-terminal catalytic domain containing protein (AHRD V1 *-*- Q60D46_SOLDE)"	1
sly-miR482b	Solyc11g070000.1.1	3	23.911	1	22	529	550	UCUUGCCUACACCGCCCAUGCC	GGAAUGGGCGGCCUGGGUAAGA	Translation	evidence_code:10F0H1E1IEG genomic_reference:SL2.50ch11 gene_region:51664166-51664969 transcript_region:SL2.50ch11:51664166..51664969- go_terms:GO:0006952,GO:0006915 functional_description:"Nbs, resistance protein fragment"	1
sly-miR482b	Solyc04g015910.1.1	3	14.777	1	19	1	19	UCUUGCCUACACCGCCCAU	AUGGGUGGUGUAGCCGAGG	Cleavage	evidence_code:10F0H0E0IEG genomic_reference:SL2.50ch04 gene_region:6385284-6386080 transcript_region:SL2.50ch04:6385284..6386080+ functional_description:"Unknown Protein (AHRD V1)"	1
sly-miR482b	Solyc12g005520.1.1	3	23.107	1	22	121	142	UCUUGCCUACACCGCCCAUGCC	GGAAAGGGGGGUGUGGGUAAGA	Cleavage	evidence_code:10F0H1E0IEG genomic_reference:SL2.50ch12 gene_region:299025-299309 transcript_region:SL2.50ch12:299025..299309+ go_terms:GO:0006915 functional_description:"Nbs, resistance protein fragment"	1
sly-miR482b	Solyc11g043070.1.1	3	18.281	1	22	340	361	UCUUGCCUACACCGCCCAUGCC	GAUAUGGGCGGCAUGGGUAAGA	Translation	evidence_code:10F0H1E0IEG genomic_reference:SL2.50ch11 gene_region:34717447-34719613 transcript_region:SL2.50ch11:34717447..34719613- go_terms:GO:0005515,GO:0006915 functional_description:"Cc-nbs-lrr, resistance protein"	1
sly-miR482b	Solyc12g006040.1.1	3	15.123	1	19	1	19	UCUUGCCUACACCGCCCAU	AUGGGUGGCAUAGGUAAGA	Translation	evidence_code:10F0H1E1IEG genomic_reference:SL2.50ch12 gene_region:633525-634647 transcript_region:SL2.50ch12:633525..634647- go_terms:GO:0006952,GO:0006915 functional_description:"Nbs, resistance protein fragment"	1
sly-miR482d-3p	Solyc08g075640.2.1	3	24.051	1	22	533	554	UUUCCUAUUCCACCCAUGCCAA	UUGGUAUGGGGGGGCUAGGAAA	Cleavage	genomic_reference:SL2.50ch08 gene_region:56943109-56946421 transcript_region:SL2.50ch08:56943109..56946421+ go_terms:GO:0005515 functional_description:"Cc-nbs-lrr, resistance protein"	1
sly-miR482d-3p	Solyc01g102920.2.1	3	14.713	1	22	473	494	UUUCCUAUUCCACCCAUGCCAA	GUGGUAUUGGUGGAAUUGGAAA	Cleavage	genomic_reference:SL2.50ch01 gene_region:83339739-83340921 transcript_region:SL2.50ch01:83339739..83340921+ go_terms:GO:0006952,GO:0031224,GO:0006915 functional_description:"Tir-nbs, resistance protein fragment"	1
sly-miR482d-3p	Solyc09g075010.2.1	3	16.92	1	22	550	571	UUUCCUAUUCCACCCAUGCCAA	GUGAUAUGGGUGGAAUGGGAGG	Cleavage	genomic_reference:SL2.50ch09 gene_region:62288817-62293083 transcript_region:SL2.50ch09:62288817..62293083- functional_description:"Prostaglandin E synthase 3 (AHRD V1 *--- B4FLE3_MAIZE); contains Interpro domain(s) IPR017447 CS "	1
sly-miR482d-3p	Solyc09g098100.2.1	3	18.254	1	22	2059	2080	UUUCCUAUUCCACCCAUGCCAA	UAGGCAUGGGUGGACAAGGGAA	Cleavage	genomic_reference:SL2.50ch09 gene_region:67264594-67276224 transcript_region:SL2.50ch09:67264594..67276224- go_terms:GO:0006952,GO:0006915 functional_description:"Cc-nbs-lrr, resistance protein"	1
sly-miR482d-3p	Solyc02g030290.1.1	3	19.372	1	22	281	302	UUUCCUAUUCCACCCAUGCCAA	AGGGCAUGGGUGGGCUAGGUAA	Cleavage	evidence_code:10F0H1E0IEG genomic_reference:SL2.50ch02 gene_region:16182278-16183491 transcript_region:SL2.50ch02:16182278..16183491- go_terms:GO:0006952,GO:0006915 functional_description:"Nbs, resistance protein fragment"	1
sly-miR482d-3p	Solyc11g008560.1.1	3	16.373	1	22	813	834	UUUCCUAUUCCACCCAUGCCAA	AAGGCAUAGGUGGACUGGGAGA	Cleavage	evidence_code:10F0H1E0IEG genomic_reference:SL2.50ch11 gene_region:2751173-2756165 transcript_region:SL2.50ch11:2751173..2756165+ go_terms:GO:0003677,GO:0006355 functional_description:"AP2-like ethylene-responsive transcription factor At1g16060 (AHRD V1 *-*- AP2L1_ARATH); contains Interpro domain(s) IPR001471 Pathogenesis-related transcriptional factor and ERF, DNA-binding "	1
sly-miR482d-3p	Solyc09g059600.2.1	3	15.811	1	22	1607	1628	UUUCCUAUUCCACCCAUGCCAA	UAAUCAUGGAUGAAAUAGGAAA	Translation	genomic_reference:SL2.50ch09 gene_region:50495345-50506153 transcript_region:SL2.50ch09:50495345..50506153+ functional_description:"GPI transamidase component PIG-S-like (AHRD V1 *-*- Q5N713_ORYSJ); contains Interpro domain(s) IPR019540 Phosphatidylinositol-glycan biosynthesis class S protein "	1
sly-miR482d-3p	Solyc02g091260.1.1	3	14.086	1	22	214	235	UUUCCUAUUCCACCCAUGCCAA	GAAGAAUGGAUGGAAUGGGAGA	Cleavage	evidence_code:10F1H1E1IEG genomic_reference:SL2.50ch02 gene_region:47192370-47192804 transcript_region:SL2.50ch02:47192370..47192804- functional_description:"Predicted by genscan and genefinder (AHRD V1 ***- Q9ZU37_ARATH)"	1
sly-miR482d-3p	Solyc11g017370.1.1	3	21.42	1	22	1836	1857	UUUCCUAUUCCACCCAUGCCAA	CCAGCAUGGGAUGGGUAGGAAA	Translation	evidence_code:10F0H1E0IEG genomic_reference:SL2.50ch11 gene_region:8241534-8244041 transcript_region:SL2.50ch11:8241534..8244041- functional_description:"Pentatricopeptide repeat-containing protein (AHRD V1 ***- D7L1K9_ARALY); contains Interpro domain(s) IPR002885 Pentatricopeptide repeat "	1
sly-miR482d-5p	Solyc04g072030.1.1	3	21.033	1	21	857	877	GGAGUGGGUGGGAUGGAAAAA	UUUUUUCAACUCAUCCACUUC	Cleavage	evidence_code:10F0H1E1IEG genomic_reference:SL2.50ch04 gene_region:56696025-56698052 transcript_region:SL2.50ch04:56696025..56698052+ go_terms:GO:0005525 functional_description:"Interferon-induced GTP-binding protein Mx (Fragment) (AHRD V1 *--- MX_PERFL); contains Interpro domain(s) IPR015577 Interferon-induced Mx protein "	1
sly-miR482d-5p	Solyc01g111880.2.1	3	9.169	1	21	216	236	GGAGUGGGUGGGAUGGAAAAA	AUUUUUCAUCUCAUUCACUUU	Cleavage	genomic_reference:SL2.50ch01 gene_region:89803298-89811106 transcript_region:SL2.50ch01:89803298..89811106- go_terms:GO:0004713 functional_description:"Tyrosine-protein kinase transforming protein Src (AHRD V1 *-** SRC_AVIST); contains Interpro domain(s) IPR015783 ATMRK serine/threonine protein kinase-like "	1
sly-miR482d-5p	Solyc06g065390.2.1	3	2.279	1	21	152	172	GGAGUGGGUGGGAUGGAAAAA	CUUUUCUAUCUCACUCAUUUU	Cleavage	genomic_reference:SL2.50ch06 gene_region:37196707-37200050 transcript_region:SL2.50ch06:37196707..37200050+ go_terms:GO:0005840 functional_description:"50S ribosomal protein L21 (AHRD V1 *-*- B6U3Z0_MAIZE); contains Interpro domain(s) IPR001787 Ribosomal protein L21 "	1
sly-miR482d-5p	Solyc05g056320.2.1	3	11.223	1	21	415	435	GGAGUGGGUGGGAUGGAAAAA	CUUAUCCGUUCCGCCCACUUC	Cleavage	genomic_reference:SL2.50ch05 gene_region:64800614-64804103 transcript_region:SL2.50ch05:64800614..64804103- functional_description:"CCCH zinc finger and SMR domain-containing protein (AHRD V1 *--- C1G3N1_PARBD); contains Interpro domain(s) IPR002625 Smr protein/MutS2 C-terminal "	1
sly-miR482d-5p	Solyc10g081260.1.1	3	14.466	1	21	378	398	GGAGUGGGUGGGAUGGAAAAA	GUUUUUCGUCUUAGCCACUCC	Cleavage	evidence_code:10F0H1E1IEG genomic_reference:SL2.50ch10 gene_region:61712959-61715748 transcript_region:SL2.50ch10:61712959..61715748+ go_terms:GO:0016020 functional_description:"Multidrug resistance protein mdtK (AHRD V1 ***- MDTK_ERWAM); contains Interpro domain(s) IPR002528 Multi antimicrobial extrusion protein MatE "	1
sly-miR482d-5p	Solyc10g011990.1.1	3	10.258	1	21	157	177	GGAGUGGGUGGGAUGGAAAAA	UCUUUCUGUCCCACCUGUUUC	Cleavage	evidence_code:10F0H0E0IEG genomic_reference:SL2.50ch10 gene_region:4282669-4283313 transcript_region:SL2.50ch10:4282669..4283313+ go_terms:GO:0003677 functional_description:"Unknown Protein (AHRD V1); contains Interpro domain(s) IPR011011 Zinc finger, FYVE/PHD-type "	1
sly-miR482d-5p	Solyc01g111470.2.1	3	1.35	1	21	222	241	GGAGUGGGUGGGAUGGAAAAA	UUUCUCCA-CCCACCCACUCC	Cleavage	genomic_reference:SL2.50ch01 gene_region:89453134-89456833 transcript_region:SL2.50ch01:89453134..89456833- functional_description:"Pentatricopeptide repeat-containing protein (AHRD V1 ***- D7L879_ARALY); contains Interpro domain(s) IPR002885 Pentatricopeptide repeat "	1
sly-miR482d-5p	Solyc09g092340.2.1	3	15.18	1	21	587	607	GGAGUGGGUGGGAUGGAAAAA	GUUUUGCAUAUCAUCCACUCC	Cleavage	genomic_reference:SL2.50ch09 gene_region:66820687-66824709 transcript_region:SL2.50ch09:66820687..66824709- go_terms:GO:0008408 functional_description:"3&apos-5&apos exonuclease domain protein (AHRD V1 *-** D7IW34_9BACE); contains Interpro domain(s) IPR002562 3'-5' exonuclease "	1
sly-miR482d-5p	Solyc08g083230.1.1	3	13.857	1	21	293	313	GGAGUGGGUGGGAUGGAAAAA	CUGUUCCGCCCCACCUACUCC	Cleavage	evidence_code:10F0H0E1IEG genomic_reference:SL2.50ch08 gene_region:62919957-62921404 transcript_region:SL2.50ch08:62919957..62921404+ go_terms:GO:0005634 functional_description:"Growth-regulating factor 3 (AHRD V1 *--- Q6AWY6_ORYSJ); contains Interpro domain(s) IPR014977 WRC "	1
sly-miR482d-5p	Solyc10g080010.1.1	3	10.537	1	21	141	161	GGAGUGGGUGGGAUGGAAAAA	UCUUUUCUUCCCAUCUGCUCC	Cleavage	evidence_code:10F0H1E1IEG genomic_reference:SL2.50ch10 gene_region:60755664-60758004 transcript_region:SL2.50ch10:60755664..60758004+ go_terms:GO:0016757 functional_description:"Glycosyltransferase (AHRD V1 ***- Q5QPZ6_MEDTR); contains Interpro domain(s) IPR007657 Glycosyltransferase AER61, uncharacterised "	1
sly-miR482d-5p	Solyc03g043770.2.1	3	2.854	1	21	113	133	GGAGUGGGUGGGAUGGAAAAA	CAUUUUCAUCUCCUCCACUUC	Translation	genomic_reference:SL2.50ch03 gene_region:11300679-11304452 transcript_region:SL2.50ch03:11300679..11304452+ go_terms:GO:0004675 functional_description:"Receptor like kinase, RLK"	1
sly-miR482d-5p	Solyc02g084760.2.1	3	19.406	1	21	351	371	GGAGUGGGUGGGAUGGAAAAA	GAUUUUUGUGCCACCCGCUCC	Cleavage	genomic_reference:SL2.50ch02 gene_region:42439595-42444201 transcript_region:SL2.50ch02:42439595..42444201+ go_terms:GO:0004842 functional_description:"Ubiquitin-conjugating enzyme E2 W (AHRD V1 **** B6SI81_MAIZE); contains Interpro domain(s) IPR000608 Ubiquitin-conjugating enzyme, E2 "	1
sly-miR482d-5p	Solyc01g058670.2.1	3	1.992	1	21	55	75	GGAGUGGGUGGGAUGGAAAAA	CCUUCCUAUCCCCUCCACUCC	Translation	genomic_reference:SL2.50ch01 gene_region:60363932-60365436 transcript_region:SL2.50ch01:60363932..60365436- go_terms:GO:0003713,GO:0005504 functional_description:"Transcription factor (AHRD V1 *-** D7L4N5_ARALY)"	1
sly-miR482d-5p	Solyc07g049180.2.1	3	4.801	1	21	2624	2644	GGAGUGGGUGGGAUGGAAAAA	AAUUUCCUUCACACCCAUUUC	Translation	genomic_reference:SL2.50ch07 gene_region:56760988-56770880 transcript_region:SL2.50ch07:56760988..56770880- go_terms:GO:0019199,GO:0005057 functional_description:"Receptor-like protein kinase At5g59670 (AHRD V1 *-** RLK7_ARATH); contains Interpro domain(s) IPR002290 Serine/threonine protein kinase "	1
sly-miR482e-5p	Solyc08g081490.2.1	3	14.599	1	21	1272	1292	UGUGGGUGGGGUGGAAAGAUU	CAUUUUUUUACCUUACCUACA	Cleavage	genomic_reference:SL2.50ch08 gene_region:61696989-61700296 transcript_region:SL2.50ch08:61696989..61700296- go_terms:GO:0008339 functional_description:"Mitogen-activated protein kinase (AHRD V1 **** Q8LT16_SOLTU); contains Interpro domain(s) IPR008351 JNK MAP kinase "	1
sly-miR482e-5p	Solyc06g084370.1.1	3	17.871	1	21	75	95	UGUGGGUGGGGUGGAAAGAUU	AGUCUCUCCGGCCCGCCCACA	Translation	evidence_code:10F0H0E0IEG genomic_reference:SL2.50ch06 gene_region:45798612-45799007 transcript_region:SL2.50ch06:45798612..45799007+ functional_description:"Unknown Protein (AHRD V1)"	1
sly-miR482e-5p	Solyc01g099970.2.1	3	15.634	1	21	125	145	UGUGGGUGGGGUGGAAAGAUU	ACUCUUUCCACCGUACCCAUC	Translation	genomic_reference:SL2.50ch01 gene_region:81818175-81824371 transcript_region:SL2.50ch01:81818175..81824371- go_terms:GO:0005515,GO:0004842 functional_description:"F-box/LRR-repeat protein 14 (AHRD V1 *-*- B5X325_SALSA); contains Interpro domain(s) IPR006553 Leucine-rich repeat, cysteine-containing subtype "	1
sly-miR482e-5p	Solyc05g053490.2.1	3	4.917	1	21	294	314	UGUGGGUGGGGUGGAAAGAUU	CUUCCAUCCACCCCACCCACC	Cleavage	genomic_reference:SL2.50ch05 gene_region:62715754-62721624 transcript_region:SL2.50ch05:62715754..62721624+ go_terms:GO:0016757 functional_description:"Beta-1,3-galactosyl-O-glycosyl-glycoprotein beta-1,6-N-acetylglucosaminyltransferase 7 (AHRD V1 *--* GCNT7_HUMAN); contains Interpro domain(s) IPR003406 Glycosyl transferase, family 14 "	1
sly-miR482e-5p	Solyc01g086930.2.1	3	20.95	1	21	1927	1947	UGUGGGUGGGGUGGAAAGAUU	AUUCUUUUCAGGCCAUCCACA	Translation	genomic_reference:SL2.50ch01 gene_region:73595473-73597921 transcript_region:SL2.50ch01:73595473..73597921- functional_description:"Gamma response I protein-like (AHRD V1 *--- Q69WX8_ORYSJ); contains Interpro domain(s) IPR013882 DNA repair protein Sae2/CtIP "	1
sly-miR482e-5p	Solyc09g018960.2.1	3	10.398	1	21	1288	1308	UGUGGGUGGGGUGGAAAGAUU	CCUCUUUUCACACAACCUACA	Translation	genomic_reference:SL2.50ch09 gene_region:17739610-17753558 transcript_region:SL2.50ch09:17739610..17753558- go_terms:GO:0031072 functional_description:"UBA/TS-N domain protein (AHRD V1 *--- B0Y4B6_ASPFC); contains Interpro domain(s) IPR001623 Heat shock protein DnaJ, N-terminal "	1
sly-miR482e-5p	Solyc03g031990.2.1	3	13.226	1	21	872	892	UGUGGGUGGGGUGGAAAGAUU	GUUCUUUUCAGACCACCUACA	Translation	genomic_reference:SL2.50ch03 gene_region:8759273-8764184 transcript_region:SL2.50ch03:8759273..8764184- go_terms:GO:0009672 functional_description:"Auxin efflux carrier family protein (AHRD V1 **** D7KJ74_ARALY); contains Interpro domain(s) IPR004776 Auxin efflux carrier "	1
sly-miR5300	Solyc05g008650.1.1	3	20.456	1	22	1282	1303	UCCCCAGUCCAGGCAUUCCAAC	GUUGGAAUGCCUGGACUUGGCA	Cleavage	evidence_code:10F0H1E0IEG genomic_reference:SL2.50ch05 gene_region:2952599-2954119 transcript_region:SL2.50ch05:2952599..2954119- go_terms:GO:0006915 functional_description:"Cc-nbs, resistance protein fragment"	1
sly-miR5300	Solyc06g064780.1.1	3	17.718	1	22	175	196	UCCCCAGUCCAGGCAUUCCAAC	UAUGGAAUGCCUGGACUUGGUA	Cleavage	evidence_code:10F0H1E0IEG genomic_reference:SL2.50ch06 gene_region:36765822-36766100 transcript_region:SL2.50ch06:36765822..36766100+ go_terms:GO:0006915 functional_description:"Nbs, resistance protein fragment"	1
sly-miR5300	Solyc06g064690.1.1	3	19.557	1	22	49	70	UCCCCAGUCCAGGCAUUCCAAC	UAUGGAAUGCCUGGACUUGGUA	Cleavage	evidence_code:10F0H1E0IEG genomic_reference:SL2.50ch06 gene_region:36715264-36715953 transcript_region:SL2.50ch06:36715264..36715953+ go_terms:GO:0006952,GO:0006915 functional_description:"Nbs, resistance protein fragment"	1
sly-miR5300	Solyc09g018220.1.1	3	24.547	1	22	550	571	UCCCCAGUCCAGGCAUUCCAAC	GUUGGCAUGCCCGGUCUGGGGA	Translation	evidence_code:10F0H1E1IEG genomic_reference:SL2.50ch09 gene_region:13621396-13623981 transcript_region:SL2.50ch09:13621396..13623981- go_terms:GO:0005515 functional_description:"Cc-nbs-lrr, resistance protein"	1
sly-miR5300	Solyc06g064760.1.1	3	19.193	1	22	175	196	UCCCCAGUCCAGGCAUUCCAAC	UAUGGAAUGCCUGGACUCGGUA	Cleavage	evidence_code:10F0H1E0IEG genomic_reference:SL2.50ch06 gene_region:36753875-36756163 transcript_region:SL2.50ch06:36753875..36756163+ go_terms:GO:0005515 functional_description:"Nbs-lrr, resistance protein"	1
sly-miR6024	Solyc02g084890.1.1	3	21.446	1	22	574	595	UUUUAGCAAGAGUUGUUUUACC	GGUAAAACCACUCUUGCUCAGA	Cleavage	evidence_code:10F0H1E1IEG genomic_reference:SL2.50ch02 gene_region:42528612-42531164 transcript_region:SL2.50ch02:42528612..42531164- go_terms:GO:0005515 functional_description:"Cc-nbs-lrr, resistance protein"	1
sly-miR6024	Solyc09g007710.2.1	3	21.575	1	22	655	676	UUUUAGCAAGAGUUGUUUUACC	GGUAAAACAACUGUUGCCAAAG	Translation	genomic_reference:SL2.50ch09 gene_region:1257638-1262613 transcript_region:SL2.50ch09:1257638..1262613+ go_terms:GO:0006952,GO:0005515,GO:0031224,GO:0006915 functional_description:"Tir-nbs-lrr, resistance protein"	1
sly-miR6024	Solyc05g005330.2.1	3	20.414	1	22	1753	1774	UUUUAGCAAGAGUUGUUUUACC	GGUAAGACAACUCUCGCUAACA	Cleavage	genomic_reference:SL2.50ch05 gene_region:262592-266801 transcript_region:SL2.50ch05:262592..266801+ go_terms:GO:0006952,GO:0006915 functional_description:"Cc-nbs-lrr, resistance protein with an R1 specific domain"	1
sly-miR6024	Solyc05g009410.1.1	3	14.207	1	22	828	849	UUUUAGCAAGAGUUGUUUUACC	UGUGAAACAAUUUUUGCUGGAG	Cleavage	evidence_code:10F0H1E0IEG genomic_reference:SL2.50ch05 gene_region:3566128-3566979 transcript_region:SL2.50ch05:3566128..3566979+ go_terms:GO:0009824 functional_description:"tRNA dimethylallyltransferase (AHRD V1 **** D3L997_OENOE); contains Interpro domain(s) IPR002627 tRNA isopentenyltransferase "	1
sly-miR6024	Solyc07g009180.1.1	3	19.5	1	22	553	574	UUUUAGCAAGAGUUGUUUUACC	GGUAAGACUACUUUAGCUAAAA	Cleavage	evidence_code:10F0H1E1IEG genomic_reference:SL2.50ch07 gene_region:4234636-4237344 transcript_region:SL2.50ch07:4234636..4237344- go_terms:GO:0005515 functional_description:"Cc-nbs-lrr, resistance protein"	1
sly-miR6024	Solyc11g069620.1.1	3	20.482	1	22	637	658	UUUUAGCAAGAGUUGUUUUACC	GGUAAGACAACACUAGCUAAAG	Translation	evidence_code:10F0H1E0IEG genomic_reference:SL2.50ch11 gene_region:51346017-51349831 transcript_region:SL2.50ch11:51346017..51349831+ go_terms:GO:0005515 functional_description:"Cc-nbs-lrr, resistance protein"	1
sly-miR6024	Solyc09g065100.1.1	3	16.98	1	22	442	463	UUUUAGCAAGAGUUGUUUUACC	UGUAGAGCUAUUCUUGCUAAGA	Cleavage	evidence_code:10F0H1E0IEG genomic_reference:SL2.50ch09 gene_region:58546874-58554328 transcript_region:SL2.50ch09:58546874..58554328+ go_terms:GO:0005515,GO:0003700 functional_description:"Transcription factor (AHRD V1 *--* Q9M4A8_MAIZE); contains Interpro domain(s) IPR001092 Basic helix-loop-helix dimerisation region bHLH "	1
sly-miR6024	Solyc01g104700.2.1	3	23.249	1	22	272	293	UUUUAGCAAGAGUUGUUUUACC	GGGAAGACAACUUUUGUCAAAA	Cleavage	genomic_reference:SL2.50ch01 gene_region:84871561-84875061 transcript_region:SL2.50ch01:84871561..84875061- go_terms:GO:0003924 functional_description:"GTP-binding nuclear protein Ran-A1 (AHRD V1 **-- B3TM31_ELAGV); contains Interpro domain(s) IPR018210 GTP-binding nuclear protein, Ran, conserved site IPR002041 Ran GTPase "	1
sly-miR6024	Solyc01g104680.2.1	3	23.298	1	22	734	755	UUUUAGCAAGAGUUGUUUUACC	GGGAAGACAACUUUUGUCAAAA	Cleavage	genomic_reference:SL2.50ch01 gene_region:84860212-84864020 transcript_region:SL2.50ch01:84860212..84864020- go_terms:GO:0003924 functional_description:"GTP-binding nuclear protein Ran-A1 (AHRD V1 **-- B3TM31_ELAGV); contains Interpro domain(s) IPR018210 GTP-binding nuclear protein, Ran, conserved site IPR002041 Ran GTPase "	1
sly-miR6024	Solyc07g055380.1.1	3	20.997	1	22	145	166	UUUUAGCAAGAGUUGUUUUACC	GGGAAGACAACUCUUGCAAGAG	Cleavage	evidence_code:10F0H1E0IEG genomic_reference:SL2.50ch07 gene_region:60757923-60760984 transcript_region:SL2.50ch07:60757923..60760984- go_terms:GO:0004872 functional_description:"Nbs-lrr, resistance protein"	1
sly-miR6024	Solyc01g067490.2.1	3	20.47	1	22	481	502	UUUUAGCAAGAGUUGUUUUACC	AAUAGAGCAGCUCUUGUUGAGA	Cleavage	genomic_reference:SL2.50ch01 gene_region:68580146-68595715 transcript_region:SL2.50ch01:68580146..68595715- go_terms:GO:0005488 functional_description:"Anaphase-promoting complex subunit 7 (AHRD V1 **-- C0H9K6_SALSA); contains Interpro domain(s) IPR011990 Tetratricopeptide-like helical "	1
sly-miR6024	Solyc03g025540.2.1	3	21.583	1	22	2100	2121	UUUUAGCAAGAGUUGUUUUACC	CAUAAAACAGUUCUUGUUGGAG	Cleavage	genomic_reference:SL2.50ch03 gene_region:7302412-7321563 transcript_region:SL2.50ch03:7302412..7321563- go_terms:GO:0005515 functional_description:"Cleavage and polyadenylation specificity factor subunit 2 (AHRD V1 **-- C0HA24_SALSA); contains Interpro domain(s) IPR011108 RNA-metabolising metallo-beta-lactamase "	2
sly-miR6024	Solyc11g056570.1.1	3	12.753	1	22	6	27	UUUUAGCAAGAGUUGUUUUACC	GGGGGAACAAGUCUUGUUGAAA	Cleavage	evidence_code:10F0H0E0IEG genomic_reference:SL2.50ch11 gene_region:43819427-43819912 transcript_region:SL2.50ch11:43819427..43819912+ go_terms:GO:0005634 functional_description:"Gag-pol (AHRD V1 **-- Q8W1D1_MAIZE); contains Interpro domain(s) IPR000953 Chromo domain "	1
sly-miR6024	Solyc04g009270.2.1	3	21.948	1	22	455	476	UUUUAGCAAGAGUUGUUUUACC	GGCAAGACCACUCUUGCGAAAA	Cleavage	genomic_reference:SL2.50ch04 gene_region:2733652-2734643 transcript_region:SL2.50ch04:2733652..2734643- go_terms:GO:0006915 functional_description:"Cc-nbs, resistance protein fragment"	1
sly-miR6024	Solyc12g010660.1.1	3	12.24	1	22	13	34	UUUUAGCAAGAGUUGUUUUACC	GGGAAAACAACUUUGGCUACAA	Cleavage	evidence_code:10F0H1E0IEG genomic_reference:SL2.50ch12 gene_region:3608095-3608844 transcript_region:SL2.50ch12:3608095..3608844+ go_terms:GO:0006952,GO:0006915 functional_description:"Nbs, resistance protein fragment"	1
sly-miR6024	Solyc02g068800.1.1	3	17.152	1	22	699	720	UUUUAGCAAGAGUUGUUUUACC	GAUACAACGGCUCUUGUUAAAG	Cleavage	evidence_code:10F0H0E0IEG genomic_reference:SL2.50ch02 gene_region:33286029-33289020 transcript_region:SL2.50ch02:33286029..33289020+ functional_description:"Unknown Protein (AHRD V1)"	1
sly-miR6024	Solyc04g009420.2.1	3	19.114	1	22	523	544	UUUUAGCAAGAGUUGUUUUACC	GAUAAGCUAAUUCUUGCUGAAA	Cleavage	genomic_reference:SL2.50ch04 gene_region:2840496-2842762 transcript_region:SL2.50ch04:2840496..2842762- go_terms:GO:0019898 functional_description:"Photosystem II oxygen evolving complex protein PsbP (AHRD V1 ***- Q11A16_TRIEI); contains Interpro domain(s) IPR016123 Mog1/PsbP, alpha/beta/alpha sandwich "	1
sly-miR6024	Solyc09g092300.2.1	3	17.247	1	22	610	631	UUUUAGCAAGAGUUGUUUUACC	GGAAAAACUACUCUUGCCAAGA	Cleavage	genomic_reference:SL2.50ch09 gene_region:66781495-66784256 transcript_region:SL2.50ch09:66781495..66784256- go_terms:GO:0006915 functional_description:"Cc-nbs, resistance protein fragment"	1
sly-miR6024	Solyc06g076870.2.1	3	17.638	1	22	950	971	UUUUAGCAAGAGUUGUUUUACC	GGGAAAGCAGCUCCUGCUAAGG	Translation	genomic_reference:SL2.50ch06 gene_region:44160488-44162942 transcript_region:SL2.50ch06:44160488..44162942- go_terms:GO:0005515,GO:0005507 functional_description:"60S acidic ribosomal protein P0 (AHRD V1 ***- D7LEE5_ARALY); contains Interpro domain(s) IPR001790 Ribosomal protein L10 "	1
sly-miR6024	Solyc02g065210.2.1	3	16.524	1	22	246	267	UUUUAGCAAGAGUUGUUUUACC	GGCAAAACAAGUCUUGCAAAAG	Cleavage	genomic_reference:SL2.50ch02 gene_region:30961973-30963613 transcript_region:SL2.50ch02:30961973..30963613- go_terms:GO:0019825 functional_description:"Cytochrome P450"	1
sly-miR6024	Solyc04g009260.1.1	3	23.355	1	22	595	616	UUUUAGCAAGAGUUGUUUUACC	GGCAAGACCACUCUUGCGAAAA	Cleavage	evidence_code:10F0H1E1IEG genomic_reference:SL2.50ch04 gene_region:2728030-2730579 transcript_region:SL2.50ch04:2728030..2730579- go_terms:GO:0005515,GO:0000166 functional_description:"Cc-nbs-lrr, resistance protein"	1
sly-miR6024	Solyc09g092310.1.1	3	17.247	1	22	571	592	UUUUAGCAAGAGUUGUUUUACC	GGAAAAACUACUCUUGCCAAGA	Cleavage	evidence_code:10F0H1E0IEG genomic_reference:SL2.50ch09 gene_region:66792551-66795103 transcript_region:SL2.50ch09:66792551..66795103- go_terms:GO:0005515,GO:0000166 functional_description:"Cc-nbs-lrr, resistance protein"	1
sly-miR6024	Solyc12g042060.1.1	3	20.885	1	22	913	934	UUUUAGCAAGAGUUGUUUUACC	GGCAAAACAGCUAUUGCUGAGG	Translation	evidence_code:10F0H1E1IEG genomic_reference:SL2.50ch12 gene_region:42533149-42537576 transcript_region:SL2.50ch12:42533149..42537576+ go_terms:GO:0019538,GO:0005524,GO:0017111,GO:0006289 functional_description:"ATP-dependent clp protease ATP-binding subunit (AHRD V1 **-- Q85G08_CYAME); contains Interpro domain(s) IPR013093 ATPase associated with various cellular activities, AAA-2 "	1
sly-miR6024	Solyc09g092410.2.1	3	17.909	1	22	622	643	UUUUAGCAAGAGUUGUUUUACC	GGAAAAACAACUCUGGCAAAAG	Cleavage	genomic_reference:SL2.50ch09 gene_region:66860728-66864834 transcript_region:SL2.50ch09:66860728..66864834+ go_terms:GO:0006952,GO:0005515,GO:0031224,GO:0006468,GO:0017111,GO:0006915 functional_description:"Tir-nbs-lrr, resistance protein"	1
sly-miR6024	Solyc05g012890.1.1	3	19.165	1	22	2194	2215	UUUUAGCAAGAGUUGUUUUACC	GGCAAGACAACUCUGGCUAACA	Cleavage	evidence_code:10F0H1E1IEG genomic_reference:SL2.50ch05 gene_region:6033094-6036868 transcript_region:SL2.50ch05:6033094..6036868+ go_terms:GO:0006952,GO:0006915 functional_description:"Cc-nbs-lrr, resistance protein with an R1 specific domain"	1
sly-miR6024	Solyc05g012910.2.1	3	19.494	1	22	2413	2434	UUUUAGCAAGAGUUGUUUUACC	GGCAAGACAACUCUGGCUAACA	Cleavage	genomic_reference:SL2.50ch05 gene_region:6039234-6043657 transcript_region:SL2.50ch05:6039234..6043657+ go_terms:GO:0006952,GO:0006915 functional_description:"Cc-nbs-lrr, resistance protein with an R1 specific domain"	1
sly-miR6024	Solyc02g079030.2.1	3	20.024	1	22	814	835	UUUUAGCAAGAGUUGUUUUACC	UUUAAUGCAACUCUUGCUAUAA	Cleavage	genomic_reference:SL2.50ch02 gene_region:38231100-38238119 transcript_region:SL2.50ch02:38231100..38238119- go_terms:GO:0017050 functional_description:"Sphingosine kinase 1 (AHRD V1 **** Q28EJ9_XENTR); contains Interpro domain(s) IPR001206 Diacylglycerol kinase, catalytic region "	1
sly-miR6024	Solyc09g060090.2.1	3	18.903	1	22	802	823	UUUUAGCAAGAGUUGUUUUACC	UUUGAAAGGACUUUUGCUGAAA	Cleavage	genomic_reference:SL2.50ch09 gene_region:53165275-53173182 transcript_region:SL2.50ch09:53165275..53173182- go_terms:GO:0005622 functional_description:"SEC14 cytosolic factor family protein (AHRD V1 **-- D7KN07_ARALY); contains Interpro domain(s) IPR001251 Cellular retinaldehyde-binding/triple function, C-terminal "	1
sly-miR6024	Solyc05g026370.1.1	3	15.75	1	22	88	109	UUUUAGCAAGAGUUGUUUUACC	AGGAGAACAACUCUUGAUGGAA	Cleavage	evidence_code:10F0H1E0IEG genomic_reference:SL2.50ch05 gene_region:41005212-41007748 transcript_region:SL2.50ch05:41005212..41007748+ go_terms:GO:0005525 functional_description:"Guanylate binding protein 1 (AHRD V1 ***- B2XWS1_PIG); contains Interpro domain(s) IPR015894 Guanylate-binding protein, N-terminal "	1
sly-miR6024	Solyc05g041770.1.1	3	13.427	1	22	61	82	UUUUAGCAAGAGUUGUUUUACC	AGGAGAACAACUCUUGAUGGAA	Cleavage	evidence_code:10F0H1E0IEG genomic_reference:SL2.50ch05 gene_region:52849534-52850787 transcript_region:SL2.50ch05:52849534..52850787+ go_terms:GO:0005525 functional_description:"Guanylate binding protein 1 (AHRD V1 ***- B2XWS1_PIG); contains Interpro domain(s) IPR015894 Guanylate-binding protein, N-terminal "	1
sly-miR6024	Solyc03g115250.2.1	3	13.37	1	22	1674	1695	UUUUAGCAAGAGUUGUUUUACC	CAUAAAGCAACUUAUGCUGAAG	Translation	genomic_reference:SL2.50ch03 gene_region:59097226-59110409 transcript_region:SL2.50ch03:59097226..59110409+ functional_description:"Genomic DNA chromosome 5 P1 clone MXM12 (AHRD V1 *-*- Q9SD86_ARATH)"	1
sly-miR6024	Solyc00g010750.1.1	3	16.655	1	22	70	91	UUUUAGCAAGAGUUGUUUUACC	AGGAGAACAACUCUUGAUGGAA	Cleavage	evidence_code:10F0H1E0IEG genomic_reference:SL2.50ch00 gene_region:9896876-9898680 transcript_region:SL2.50ch00:9896876..9898680- go_terms:GO:0005525 functional_description:"Guanylate binding protein 2 (AHRD V1 ***- B2XWS2_PIG); contains Interpro domain(s) IPR015894 Guanylate-binding protein, N-terminal "	1
sly-miR6024	Solyc08g062250.1.1	3	16.071	1	22	151	172	UUUUAGCAAGAGUUGUUUUACC	AGGAGAACAACUCUUGAUGGAA	Cleavage	evidence_code:10F0H1E0IEG genomic_reference:SL2.50ch08 gene_region:47999834-48005741 transcript_region:SL2.50ch08:47999834..48005741- go_terms:GO:0005525 functional_description:"Guanylate binding protein 2 (AHRD V1 *-*- B2XWS2_PIG); contains Interpro domain(s) IPR015894 Guanylate-binding protein, N-terminal "	1
sly-miR6024	Solyc04g053120.2.1	3	16.15	1	22	1077	1098	UUUUAGCAAGAGUUGUUUUACC	CAAGAAACAAUUUUUGCUGAAU	Cleavage	genomic_reference:SL2.50ch04 gene_region:50864174-50870628 transcript_region:SL2.50ch04:50864174..50870628- go_terms:GO:0005975 functional_description:"4-alpha-glucanotransferase (AHRD V1 ***- Q9LV91_ARATH); contains Interpro domain(s) IPR003385 Glycoside hydrolase, family 77 "	1
sly-miR6024	Solyc02g093720.2.1	3	13.886	1	22	1659	1680	UUUUAGCAAGAGUUGUUUUACC	UGAAAAAUGACUCUUGCAAGAA	Cleavage	genomic_reference:SL2.50ch02 gene_region:49041484-49045270 transcript_region:SL2.50ch02:49041484..49045270- functional_description:"Os02g0200800 protein (Fragment) (AHRD V1 *-*- Q0E303_ORYSJ); contains Interpro domain(s) IPR009675 Targeting for Xklp2 "	1
sly-miR6024	Solyc02g062290.2.1	3	16.677	1	22	1287	1308	UUUUAGCAAGAGUUGUUUUACC	GCCAAAAUAGCUUUUGCUGAAC	Cleavage	genomic_reference:SL2.50ch02 gene_region:28453610-28458350 transcript_region:SL2.50ch02:28453610..28458350+ go_terms:GO:0003676,GO:0000166 functional_description:"Polyadenylate-binding protein (AHRD V1 *--- C1GL98_PARBD); contains Interpro domain(s) IPR000504 RNA recognition motif, RNP-1 "	1
sly-miR6024	Solyc01g017690.1.1	3	15.648	1	22	22	43	UUUUAGCAAGAGUUGUUUUACC	GGCAAAACAACAUUCGCUAGAA	Translation	evidence_code:10F0H1E0IEG genomic_reference:SL2.50ch01 gene_region:24866020-24866313 transcript_region:SL2.50ch01:24866020..24866313+ go_terms:GO:0006915 functional_description:"Nbs, resistance protein fragment"	1
sly-miR6024	Solyc01g016960.1.1	3	12.532	1	22	199	220	UUUUAGCAAGAGUUGUUUUACC	GGCAAAACAACAUUCGCUAGAA	Translation	evidence_code:10F0H1E0IEG genomic_reference:SL2.50ch01 gene_region:23177802-23178931 transcript_region:SL2.50ch01:23177802..23178931- go_terms:GO:0006915 functional_description:"Nbs, resistance protein fragment"	1
sly-miR6024	Solyc07g062290.2.1	3	9.388	1	22	51	72	UUUUAGCAAGAGUUGUUUUACC	CUCAAAACAAUUUUUGAUAAAG	Cleavage	genomic_reference:SL2.50ch07 gene_region:62282849-62285078 transcript_region:SL2.50ch07:62282849..62285078- go_terms:GO:0005515 functional_description:"Ubiquitin domain containing 1 (AHRD V1 ***- B6T693_MAIZE)"	1
sly-miR6024	Solyc11g012660.1.1	3	13.756	1	22	679	700	UUUUAGCAAGAGUUGUUUUACC	GAAGAGACAAUUCUUGCUGGAG	Cleavage	evidence_code:10F0H1E0IEG genomic_reference:SL2.50ch11 gene_region:5432721-5437270 transcript_region:SL2.50ch11:5432721..5437270+ functional_description:"microtubule associated protein Type 5 (AHRD V1 **-- Q8GYX3_ARATH); contains Interpro domain(s) IPR009768 Myosin II heavy chain-like "	1
sly-miR6024	Solyc01g102840.2.1	3	20.368	1	22	867	888	UUUUAGCAAGAGUUGUUUUACC	GGAAAGACUACUGUUGCUAAAG	Translation	genomic_reference:SL2.50ch01 gene_region:83291991-83297153 transcript_region:SL2.50ch01:83291991..83297153+ go_terms:GO:0030275,GO:0000166 functional_description:"Tir-nbs, resistance protein fragment"	1
sly-miR6024	Solyc02g081960.2.1	3	16.318	1	22	1484	1505	UUUUAGCAAGAGUUGUUUUACC	AAGGAAACGACUCUUGCUCAAG	Cleavage	genomic_reference:SL2.50ch02 gene_region:40291932-40295230 transcript_region:SL2.50ch02:40291932..40295230+ go_terms:GO:0005515,GO:0003723 functional_description:"Splicing factor (AHRD V1 *-*- Q5CJR5_CRYHO); contains Interpro domain(s) IPR000061 SWAP/Surp "	1
sly-miR6026	Solyc02g070750.1.1	3	23.786	1	22	404	425	UUCUUGGCUAGAGUUGUAUUGC	GCAAGACGACUCUUGCCAAGGA	Translation	evidence_code:10F0H1E0IEG genomic_reference:SL2.50ch02 gene_region:34952100-34953371 transcript_region:SL2.50ch02:34952100..34953371- go_terms:GO:0006952,GO:0006915 functional_description:"Cc-nbs, resistance protein fragment"	1
sly-miR6026	Solyc05g011880.1.1	3	24.537	1	22	674	695	UUCUUGGCUAGAGUUGUAUUGC	UUGAUACAGUUCUAGUUGGGAA	Cleavage	evidence_code:10F0H1E0IEG genomic_reference:SL2.50ch05 gene_region:5095697-5098360 transcript_region:SL2.50ch05:5095697..5098360+ go_terms:GO:0047405,GO:0008252 functional_description:"Pyrimidine 5&apos-nucleotidase (AHRD V1 **** D3P8R6_DEFDS); contains Interpro domain(s) IPR010237 Pyrimidine 5-nucleotidase "	1
sly-miR6026	Solyc10g047640.1.1	3	20.047	1	22	635	657	UUCUUGGCUAGAG-UUGUAUUGC	GGAAUGCAGGCUCUAGCCAAGAA	Cleavage	evidence_code:10F0H1E1IEG genomic_reference:SL2.50ch10 gene_region:37003876-37016335 transcript_region:SL2.50ch10:37003876..37016335+ go_terms:GO:0008431 functional_description:"GATA transcription factor 25 (AHRD V1 **-- B6T4L5_MAIZE); contains Interpro domain(s) IPR010402 CCT domain "	1
sly-miR6026	Solyc11g010840.1.1	3	10.587	1	22	712	733	UUCUUGGCUAGAGUUGUAUUGC	UCAAUACAACCUUUGCCGAGAA	Translation	evidence_code:10F0H1E1IEG genomic_reference:SL2.50ch11 gene_region:3855377-3861908 transcript_region:SL2.50ch11:3855377..3861908+ go_terms:GO:0003723 functional_description:"Poly(RC) binding protein 3 (AHRD V1 *--- Q5MJP6_HUMAN); contains Interpro domain(s) IPR018111 K Homology, type 1, subgroup "	1
sly-miR6026	Solyc05g050390.2.1	3	17.619	1	22	947	968	UUCUUGGCUAGAGUUGUAUUGC	GAGAUGCAAUUUUAGCUAAGAC	Cleavage	genomic_reference:SL2.50ch05 gene_region:59651299-59658483 transcript_region:SL2.50ch05:59651299..59658483- go_terms:GO:0005515 functional_description:"Beclin 1 protein (AHRD V1 ***- Q4A184_SOLTU); contains Interpro domain(s) IPR007243 Autophagy-related protein 6 "	1
sly-miR6026	Solyc01g067590.2.1	3	12.633	1	22	1633	1654	UUCUUGGCUAGAGUUGUAUUGC	AUAUUACAGCUUUGGCCAAGGA	Cleavage	genomic_reference:SL2.50ch01 gene_region:68779437-68791512 transcript_region:SL2.50ch01:68779437..68791512- go_terms:GO:0019901,GO:0004679 functional_description:"5&apos-AMP-activated protein kinase gamma-1 subunit (AHRD V1 **** Q1M178_ONCMY); contains Interpro domain(s) IPR000644 Cystathionine beta-synthase, core "	1
sly-miR6026	Solyc01g111180.2.1	3	14.013	1	22	14711	14732	UUCUUGGCUAGAGUUGUAUUGC	ACAAUAAAGCUCUAUCUAAGAA	Cleavage	genomic_reference:SL2.50ch01 gene_region:89072019-89286640 transcript_region:SL2.50ch01:89072019..89286640- functional_description:"Unknown Protein (AHRD V1)"	1
sly-miR6026	Solyc01g110700.2.1	3	14.013	1	22	44422	44443	UUCUUGGCUAGAGUUGUAUUGC	ACAAUAAAGCUCUAUCUAAGAA	Cleavage	genomic_reference:SL2.50ch01 gene_region:89071526-89315619 transcript_region:SL2.50ch01:89071526..89315619- functional_description:"Unknown Protein (AHRD V1)"	1
sly-miR6026	Solyc06g009810.2.1	3	16.563	1	22	163	184	UUCUUGGCUAGAGUUGUAUUGC	CGGCUACAACUCUGGCGAAGAA	Cleavage	genomic_reference:SL2.50ch06 gene_region:3832610-3833208 transcript_region:SL2.50ch06:3832610..3833208- functional_description:"Unknown Protein (AHRD V1)"	1
sly-miR6026	Solyc01g049880.2.1	3	14.293	1	22	168	189	UUCUUGGCUAGAGUUGUAUUGC	CGGCUACAACUCUGGCGAAGAA	Cleavage	genomic_reference:SL2.50ch01 gene_region:41756685-41758930 transcript_region:SL2.50ch01:41756685..41758930- functional_description:"Unknown Protein (AHRD V1)"	1
sly-miR6026	Solyc07g065680.2.1	3	17.776	1	22	800	821	UUCUUGGCUAGAGUUGUAUUGC	CUGAUGCAGAUUUAGCCAAGAG	Cleavage	genomic_reference:SL2.50ch07 gene_region:64579556-64582510 transcript_region:SL2.50ch07:64579556..64582510+ functional_description:"Myosin heavy chain-like (AHRD V1 ***- Q9LVQ4_ARATH); contains Interpro domain(s) IPR008545 Protein of unknown function DUF827, plant "	1
sly-miR6026	Solyc01g110990.2.1	3	15.737	1	22	3224	3245	UUCUUGGCUAGAGUUGUAUUGC	GUUAUAGAACUUUAGUUGAGAA	Cleavage	genomic_reference:SL2.50ch01 gene_region:89175985-89179663 transcript_region:SL2.50ch01:89175985..89179663+ go_terms:GO:0004004 functional_description:"ATP-dependent RNA helicase (AHRD V1 **** Q16PT8_AEDAE); contains Interpro domain(s) IPR011709 Region of unknown function DUF1605 "	1
sly-miR6026	Solyc07g055900.1.1	3	19.336	1	22	1146	1167	UUCUUGGCUAGAGUUGUAUUGC	UAGAUUUGAUUCUGGCCAAGAA	Cleavage	evidence_code:10F0H1E1IEG genomic_reference:SL2.50ch07 gene_region:61121424-61122920 transcript_region:SL2.50ch07:61121424..61122920- go_terms:GO:0043141 functional_description:"ATP-dependent DNA helicase PIF1 (AHRD V1 **-* B2WAE6_PYRTR); contains Interpro domain(s) IPR003714 PhoH-like protein "	1
sly-miR6026	Solyc07g026880.1.1	3	14.493	1	22	431	452	UUCUUGGCUAGAGUUGUAUUGC	AUGAUGCACAUCUAGUCAAGAA	Cleavage	evidence_code:10F0H1E0IEG genomic_reference:SL2.50ch07 gene_region:32116694-32117356 transcript_region:SL2.50ch07:32116694..32117356+ functional_description:"Genomic DNA chromosome 5 P1 clone MBD2 (AHRD V1 ***- Q9FMN1_ARATH); contains Interpro domain(s) IPR008545 Protein of unknown function DUF827, plant "	1
sly-miR6026	Solyc07g006880.1.1	3	17.678	1	22	191	212	UUCUUGGCUAGAGUUGUAUUGC	UCGAAAGAACCCUAGCCAAGAA	Cleavage	evidence_code:10F0H0E0IEG genomic_reference:SL2.50ch07 gene_region:1742040-1742531 transcript_region:SL2.50ch07:1742040..1742531+ go_terms:GO:0005622 functional_description:"Zinc-finger protein 1 (AHRD V1 *-*- D7KX25_ARALY); contains Interpro domain(s) IPR007087 Zinc finger, C2H2-type "	1
sly-miR6026	Solyc02g069950.2.1	3	18.144	1	22	557	578	UUCUUGGCUAGAGUUGUAUUGC	UUGAUAAAACUUUUGUCAAGAA	Translation	genomic_reference:SL2.50ch02 gene_region:34307961-34315387 transcript_region:SL2.50ch02:34307961..34315387+ go_terms:GO:0005515 functional_description:"Ribosomal RNA assembly protein mis3 (AHRD V1 **-- C5FFH1_NANOT)"	1
sly-miR6026	Solyc12g005280.1.1	3	17.411	1	22	1109	1130	UUCUUGGCUAGAGUUGUAUUGC	UUGUUACAACUGUAGUCGAGAA	Translation	evidence_code:10F0H1E1IEG genomic_reference:SL2.50ch12 gene_region:172117-176430 transcript_region:SL2.50ch12:172117..176430+ functional_description:"tRNA-methyltransferase (AHRD V1 *-*- Q54WD6_DICDI); contains Interpro domain(s) IPR003402 Protein of unknown function Met10 "	1
sly-miR6026	Solyc09g092300.2.1	3	19.218	1	22	611	632	UUCUUGGCUAGAGUUGUAUUGC	GAAAAACUACUCUUGCCAAGAA	Translation	genomic_reference:SL2.50ch09 gene_region:66781495-66784256 transcript_region:SL2.50ch09:66781495..66784256- go_terms:GO:0006915 functional_description:"Cc-nbs, resistance protein fragment"	1
sly-miR6026	Solyc04g039990.2.1	3	12.162	1	22	352	373	UUCUUGGCUAGAGUUGUAUUGC	CUUAUGUAACUCCAGCUGAGAA	Translation	genomic_reference:SL2.50ch04 gene_region:30737307-30739154 transcript_region:SL2.50ch04:30737307..30739154- go_terms:GO:0006952,GO:0006915 functional_description:"Cc-nbs, resistance protein fragment"	1
sly-miR6026	Solyc09g092310.1.1	3	19.218	1	22	572	593	UUCUUGGCUAGAGUUGUAUUGC	GAAAAACUACUCUUGCCAAGAA	Translation	evidence_code:10F0H1E0IEG genomic_reference:SL2.50ch09 gene_region:66792551-66795103 transcript_region:SL2.50ch09:66792551..66795103- go_terms:GO:0005515,GO:0000166 functional_description:"Cc-nbs-lrr, resistance protein"	1
sly-miR6027-3p	Solyc02g027080.1.1	3	14.385	1	22	1285	1306	UGAAUCCUUCGGCUAUCCAUAA	UUAUGGAUGGCUGAGGGGUUCC	Cleavage	evidence_code:10F0H1E1IEG genomic_reference:SL2.50ch02 gene_region:15697192-15700519 transcript_region:SL2.50ch02:15697192..15700519+ go_terms:GO:0006952,GO:0006915 functional_description:"Cc-nbs-lrr, resistance protein"	1
sly-miR6027-3p	Solyc04g009250.1.1	3	14.496	1	22	1324	1345	UGAAUCCUUCGGCUAUCCAUAA	UUGUGGAUGGCUGAGGGUUUCA	Cleavage	evidence_code:10F0H1E0IEG genomic_reference:SL2.50ch04 gene_region:2719885-2722407 transcript_region:SL2.50ch04:2719885..2722407- go_terms:GO:0005515,GO:0000166 functional_description:"Cc-nbs-lrr, resistance protein"	1
sly-miR6027-3p	Solyc04g007030.2.1	3	22.07	1	22	1282	1303	UGAAUCCUUCGGCUAUCCAUAA	UUGUGGAUAGCGGAAGGGUUGA	Translation	genomic_reference:SL2.50ch04 gene_region:742844-747712 transcript_region:SL2.50ch04:742844..747712- go_terms:GO:0005515 functional_description:"Cc-nbs-lrr, resistance protein"	1
sly-miR6027-3p	Solyc01g090430.2.1	3	24.454	1	22	1357	1378	UGAAUCCUUCGGCUAUCCAUAA	UUAUGGAUCGCGGAAGGGUUUA	Translation	genomic_reference:SL2.50ch01 gene_region:75881820-75886628 transcript_region:SL2.50ch01:75881820..75886628+ go_terms:GO:0005515,GO:0000166 functional_description:"Cc-nbs-lrr, resistance protein"	1
sly-miR6027-3p	Solyc04g009120.1.1	3	14.039	1	22	1300	1321	UGAAUCCUUCGGCUAUCCAUAA	CUGUGGAUGGCUGAGGGUUUCA	Cleavage	evidence_code:10F0H1E0IEG genomic_reference:SL2.50ch04 gene_region:2641913-2644352 transcript_region:SL2.50ch04:2641913..2644352+ go_terms:GO:0005515 functional_description:"Cc-nbs-lrr, resistance protein"	1
sly-miR6027-3p	Solyc01g108890.2.1	3	17.735	1	22	1410	1432	UGAAUCCUUCGGCUA-UCCAUAA	AAAUGGAAUGGCCGGAGGAUUCA	Cleavage	genomic_reference:SL2.50ch01 gene_region:87788443-87793650 transcript_region:SL2.50ch01:87788443..87793650- functional_description:"Potential GTPase activation protein (AHRD V1 *-*- A8INH1_CHLRE)"	1
sly-miR6027-3p	Solyc02g069940.2.1	3	14.944	1	22	1086	1107	UGAAUCCUUCGGCUAUCCAUAA	AAAUGGAAAGCUGGAGGAUUCU	Cleavage	genomic_reference:SL2.50ch02 gene_region:34291571-34298923 transcript_region:SL2.50ch02:34291571..34298923- functional_description:"WPP domain-associated protein (Fragment) (AHRD V1 ***- WAP_SOLLC)"	1
sly-miR6027-3p	Solyc06g062610.1.1	3	13.601	1	22	1851	1872	UGAAUCCUUCGGCUAUCCAUAA	AAAUGGAAGGUGGAAGGAUUCA	Translation	evidence_code:10F0H1E0IEG genomic_reference:SL2.50ch06 gene_region:35917241-35919433 transcript_region:SL2.50ch06:35917241..35919433+ functional_description:"Pentatricopeptide repeat-containing protein (AHRD V1 ***- D7KFH7_ARALY); contains Interpro domain(s) IPR002885 Pentatricopeptide repeat "	1
sly-miR6027-3p	Solyc06g076650.2.1	3	19.585	1	22	164	185	UGAAUCCUUCGGCUAUCCAUAA	UAUUGGAUAGUAGAGGGAUUCC	Translation	genomic_reference:SL2.50ch06 gene_region:43991430-44000411 transcript_region:SL2.50ch06:43991430..44000411+ go_terms:GO:0004634 functional_description:"Enolase (AHRD V1 ***- A9P9U5_POPTR); contains Interpro domain(s) IPR000941 Enolase "	1
sly-miR6027-3p	Solyc01g086810.2.1	3	15.541	1	22	1381	1402	UGAAUCCUUCGGCUAUCCAUAA	CGGUGGAUAACGGAAGGAUUUG	Translation	genomic_reference:SL2.50ch01 gene_region:73512780-73515962 transcript_region:SL2.50ch01:73512780..73515962- go_terms:GO:0005515,GO:0000166 functional_description:"Cc-nbs-lrr, resistance protein"	1
sly-miR6027-3p	Solyc10g011670.2.1	3	14.726	1	22	517	538	UGAAUCCUUCGGCUAUCCAUAA	AUCUGGAGAACUGAAGGGUUCA	Cleavage	genomic_reference:SL2.50ch10 gene_region:3930840-3938154 transcript_region:SL2.50ch10:3930840..3938154+ go_terms:GO:0015228 functional_description:"Mitochondrial carrier-like protein (AHRD V1 ***- Q2PYY0_SOLTU); contains Interpro domain(s) IPR002067 Mitochondrial carrier protein "	1
sly-miR9472-3p	Solyc04g078270.2.1	3	18.218	1	21	977	997	UUCACAAUCUCUGCUGAAAAA	UCCUUCAGCAGAGGUUGUGGC	Cleavage	genomic_reference:SL2.50ch04 gene_region:60632095-60634606 transcript_region:SL2.50ch04:60632095..60634606- go_terms:GO:0019825 functional_description:"Cytochrome P450"	1
sly-miR9472-3p	Solyc01g088270.2.1	3	23.058	1	21	251	271	UUCACAAUCUCUGCUGAAAAA	GUUUUCUGCAAAGAUUGUGGG	Translation	genomic_reference:SL2.50ch01 gene_region:74829715-74830393 transcript_region:SL2.50ch01:74829715..74830393- functional_description:"Germin-like protein subfamily 1 member 1 (AHRD V1 --*- D4NXQ2_ARAHY); contains Interpro domain(s) IPR014710 RmlC-like jelly roll fold "	1
sly-miR9472-3p	Solyc01g088260.2.1	3	24.076	1	21	79	99	UUCACAAUCUCUGCUGAAAAA	GUUUUCUGCAAAGAUUGUGGG	Translation	genomic_reference:SL2.50ch01 gene_region:74829354-74830067 transcript_region:SL2.50ch01:74829354..74830067- go_terms:GO:0045735,GO:0048046 functional_description:"Germin-like protein 5 (AHRD V1 ***- A8QK91_VITVI); contains Interpro domain(s) IPR014710 RmlC-like jelly roll fold "	1
sly-miR9472-3p	Solyc10g008600.2.1	3	20.002	1	21	356	376	UUCACAAUCUCUGCUGAAAAA	AUUUUCACUAGUGAUUGUGGA	Translation	genomic_reference:SL2.50ch10 gene_region:2689974-2693145 transcript_region:SL2.50ch10:2689974..2693145+ functional_description:"Unknown Protein (AHRD V1)"	1
sly-miR9472-3p	Solyc07g042170.2.1	3	16.999	1	21	57	77	UUCACAAUCUCUGCUGAAAAA	GGCUUCAUCGGAGAUUGUGGA	Cleavage	genomic_reference:SL2.50ch07 gene_region:52508186-52509386 transcript_region:SL2.50ch07:52508186..52509386+ go_terms:GO:0005515 functional_description:"Jasmonate ZIM-domain protein 3 (AHRD V1 **-- B3Y563_TOBAC); contains Interpro domain(s) IPR010399 Tify "	1
sly-miR9472-3p	Solyc01g057270.2.1	3	11.969	1	21	1570	1590	UUCACAAUCUCUGCUGAAAAA	UGUUCCAGUAGAGAGUGUGAA	Cleavage	genomic_reference:SL2.50ch01 gene_region:53184636-53195279 transcript_region:SL2.50ch01:53184636..53195279+ go_terms:GO:0016563 functional_description:"Calmodulin-binding transcription activator 1 (AHRD V1 **** Q0WQF9_ARATH); contains Interpro domain(s) IPR005559 CG-1 "	1
sly-miR9472-3p	Solyc01g007000.2.1	3	14.217	1	21	107	127	UUCACAAUCUCUGCUGAAAAA	AAUUUCACUAGAGAUUAUGAA	Cleavage	genomic_reference:SL2.50ch01 gene_region:1567768-1569141 transcript_region:SL2.50ch01:1567768..1569141+ go_terms:GO:0004842 functional_description:"U-box domain-containing protein (AHRD V1 ***- D7LU64_ARALY); contains Interpro domain(s) IPR003613 U box domain "	1
sly-miR9472-3p	Solyc03g033560.2.1	3	17.175	1	21	1205	1225	UUCACAAUCUCUGCUGAAAAA	AGUUUUAGCAGAUAUGGUGAA	Translation	genomic_reference:SL2.50ch03 gene_region:9384618-9391509 transcript_region:SL2.50ch03:9384618..9391509- go_terms:GO:0005488 functional_description:"Zinc finger protein (AHRD V1 *-*- Q4H2G2_CIOIN); contains Interpro domain(s) IPR001876 Zinc finger, RanBP2-type "	1
sly-miR9472-3p	Solyc08g075840.2.1	3	19.944	1	21	2336	2356	UUCACAAUCUCUGCUGAAAAA	CAUAUCAGCAGAGAUAGUGGA	Cleavage	genomic_reference:SL2.50ch08 gene_region:57089376-57093498 transcript_region:SL2.50ch08:57089376..57093498+ go_terms:GO:0003697 functional_description:"Single-stranded DNA-binding replication protein A large subunit (AHRD V1 *-** D2V0Z2_NAEGR); contains Interpro domain(s) IPR004591 Replication factor-a protein 1 Rpa1 "	1
sly-miR9472-3p	Solyc01g111680.2.1	3	16.644	1	21	3105	3125	UUCACAAUCUCUGCUGAAAAA	AAUUGUAGCAGAGAUUUUGAA	Cleavage	genomic_reference:SL2.50ch01 gene_region:89632344-89639237 transcript_region:SL2.50ch01:89632344..89639237- go_terms:GO:0043687 functional_description:"Ubiquitin-conjugating enzyme 22 (AHRD V1 ***- D7L888_ARALY); contains Interpro domain(s) IPR000608 Ubiquitin-conjugating enzyme, E2 "	1
sly-miR9472-3p	Solyc09g010840.1.1	3	14.335	1	21	396	416	UUCACAAUCUCUGCUGAAAAA	CUUUGCAGAAAAGAUUGUGAA	Translation	evidence_code:10F1H1E1IEG genomic_reference:SL2.50ch09 gene_region:4148534-4149616 transcript_region:SL2.50ch09:4148534..4149616- go_terms:GO:0003700,GO:0042803 functional_description:"Myb family transcription factor (AHRD V1 **-* D1LXI9_9ROSI); contains Interpro domain(s) IPR015495 Myb transcription factor "	1
sly-miR9472-3p	Solyc07g051880.1.1	3	24.464	1	21	712	732	UUCACAAUCUCUGCUGAAAAA	UGCUUGAGAAGAGAUUGUGAA	Cleavage	evidence_code:10F0H1E0IEG genomic_reference:SL2.50ch07 gene_region:57731960-57732940 transcript_region:SL2.50ch07:57731960..57732940- go_terms:GO:0042803 functional_description:"Protein serine/threonine kinase (AHRD V1 ***- D3BP85_POLPA); contains Interpro domain(s) IPR002290 Serine/threonine protein kinase "	1
sly-miR9472-3p	Solyc09g064720.2.1	3	13.018	1	21	206	226	UUCACAAUCUCUGCUGAAAAA	GAAUUCAUCAGUGAUUGUGAA	Translation	genomic_reference:SL2.50ch09 gene_region:57664110-57667792 transcript_region:SL2.50ch09:57664110..57667792- go_terms:GO:0005515 functional_description:"Dienelactone hydrolase family protein (AHRD V1 **-- D7L3C7_ARALY); contains Interpro domain(s) IPR002925 Dienelactone hydrolase "	1
sly-miR9472-3p	Solyc00g009050.1.1	3	17.76	1	21	336	356	UUCACAAUCUCUGCUGAAAAA	AGUUUCAGGAGACGUUGUGGA	Translation	evidence_code:10F0H1E0IEG genomic_reference:SL2.50ch00 gene_region:8766371-8768154 transcript_region:SL2.50ch00:8766371..8768154- functional_description:"UPF0544 protein C5orf45 (AHRD V1 ***- CE045_HUMAN)"	1
sly-miR9472-3p	Solyc10g079170.1.1	3	23.368	1	21	1537	1557	UUCACAAUCUCUGCUGAAAAA	CCUUUGAGUAGUGAUUGUGGA	Translation	evidence_code:10F0H1E1IEG genomic_reference:SL2.50ch10 gene_region:60094152-60097061 transcript_region:SL2.50ch10:60094152..60097061- go_terms:GO:0004675 functional_description:"Receptor like kinase, RLK"	1
sly-miR9472-3p	Solyc02g090130.2.1	3	16.848	1	21	4458	4478	UUCACAAUCUCUGCUGAAAAA	ACUUAUAGAAGAGAUUGUGGA	Cleavage	genomic_reference:SL2.50ch02 gene_region:46324322-46350297 transcript_region:SL2.50ch02:46324322..46350297- go_terms:GO:0008104 functional_description:"Vacuolar protein sorting-associated protein vps13 (AHRD V1 *-*- C5FUC9_NANOT); contains Interpro domain(s) IPR009543 Vacuolar protein sorting-associated protein "	1
sly-miR9472-3p	Solyc03g117430.2.1	3	19.965	1	21	1166	1186	UUCACAAUCUCUGCUGAAAAA	UCUGUCAGCAUAGUUUGUGAA	Translation	genomic_reference:SL2.50ch03 gene_region:60652978-60660774 transcript_region:SL2.50ch03:60652978..60660774+ go_terms:GO:0005515,GO:0003824 functional_description:"Cobalamin synthesis protein P (AHRD V1 ***- D3M8Z8_9ACTO); contains Interpro domain(s) IPR003495 Cobalamin (vitamin B12) biosynthesis CobW-like "	1
