# Supplementary material for: Identification and analysis of oxygen responsive microRNAs in the root of wild tomato (S. habrochaites)
Source: BMC Plant Biol. 2019 Mar 12;19:100. doi: 10.1186/s12870-019-1698-x (PMC6416974; doi:10.1186/s12870-019-1698-x)
Supplement: Supplementary file 7 — Validated targets of differentially expressed known miRNAs between hypoxiated and control wild tomato root by DPMIND. (XLSX 23 kb) [file 12870_2019_1698_MOESM7_ESM.xlsx]

## Sheet: Sheet1
Additional file 7. Validated targets of differentially expressed known miRNAs between hypoxiated and control wild tomato root by DPMIND.
verified_id	mir_name	tar_name	mir_id	tar_id	race_id	degradome	category
2408100021	sly-miR159	Solyc06g073640.3.1	4081159	408106907364031	4081	GSM553688	Cat_1
2408100022	sly-miR159	Solyc07g062685.1.1	4081159	408107906268511	4081	GSM553688	Cat_1
2408100071	sly-miR159	Solyc01g009070.3.1	4081159	408101900907031	4081	GSM553688	Cat_2
2408100072	sly-miR159	Solyc12g014120.2.1	4081159	408112901412021	4081	GSM553688	Cat_2
2408100117	sly-miR159	Solyc06g073640.3.1	4081159	408106907364031	4081	GSM553689	Cat_1
2408100174	sly-miR159	Solyc10g019260.2.1	4081159	408110901926021	4081	GSM553689	Cat_2
2408100203	sly-miR159	Solyc01g009070.3.1	4081159	408101900907031	4081	GSM553690	Cat_1
2408100270	sly-miR159	Solyc12g014120.2.1	4081159	408112901412021	4081	GSM1213988	Cat_1
2408100320	sly-miR159	Solyc06g073640.3.1	4081159	408106907364031	4081	GSM1213988	Cat_2
2408100355	sly-miR159	Solyc06g073640.3.1	4081159	408106907364031	4081	GSM1213989	Cat_1
2408100356	sly-miR159	Solyc07g062685.1.1	4081159	408107906268511	4081	GSM1213989	Cat_1
2408100357	sly-miR159	Solyc12g014120.2.1	4081159	408112901412021	4081	GSM1213989	Cat_1
2408100437	sly-miR159	Solyc06g073640.3.1	4081159	408106907364031	4081	GSM1213990	Cat_1
2408100438	sly-miR159	Solyc12g014120.2.1	4081159	408112901412021	4081	GSM1213990	Cat_1
2408100517	sly-miR159	Solyc06g073640.3.1	4081159	408106907364031	4081	GSM1213991	Cat_1
2408100518	sly-miR159	Solyc12g014120.2.1	4081159	408112901412021	4081	GSM1213991	Cat_1
2408100074	sly-miR162	Solyc01g080500.2.1	4081162	408101908050021	4081	GSM553688	Cat_2
2408100322	sly-miR162	Solyc04g016510.3.1	4081162	408104901651031	4081	GSM1213988	Cat_2
2408100028	sly-miR166c-3p	Solyc03g120910.3.1	408116603333	408103912091031	4081	GSM553688	Cat_1
2408100029	sly-miR166c-3p	Solyc12g044410.2.1	408116603333	408112904441021	4081	GSM553688	Cat_1
2408100081	sly-miR166c-3p	Solyc02g024070.3.1	408116603333	408102902407031	4081	GSM553688	Cat_2
2408100082	sly-miR166c-3p	Solyc02g069830.3.1	408116603333	408102906983031	4081	GSM553688	Cat_2
2408100083	sly-miR166c-3p	Solyc11g069470.2.1	408116603333	408111906947021	4081	GSM553688	Cat_2
2408100131	sly-miR166c-3p	Solyc02g069830.3.1	408116603333	408102906983031	4081	GSM553689	Cat_1
2408100132	sly-miR166c-3p	Solyc03g120910.3.1	408116603333	408103912091031	4081	GSM553689	Cat_1
2408100133	sly-miR166c-3p	Solyc11g069470.2.1	408116603333	408111906947021	4081	GSM553689	Cat_1
2408100134	sly-miR166c-3p	Solyc12g044410.2.1	408116603333	408112904441021	4081	GSM553689	Cat_1
2408100181	sly-miR166c-3p	Solyc02g024070.3.1	408116603333	408102902407031	4081	GSM553689	Cat_2
2408100215	sly-miR166c-3p	Solyc02g024070.3.1	408116603333	408102902407031	4081	GSM553690	Cat_1
2408100216	sly-miR166c-3p	Solyc02g069830.3.1	408116603333	408102906983031	4081	GSM553690	Cat_1
2408100217	sly-miR166c-3p	Solyc03g120910.3.1	408116603333	408103912091031	4081	GSM553690	Cat_1
2408100218	sly-miR166c-3p	Solyc11g069470.2.1	408116603333	408111906947021	4081	GSM553690	Cat_1
2408100219	sly-miR166c-3p	Solyc12g044410.2.1	408116603333	408112904441021	4081	GSM553690	Cat_1
2408100282	sly-miR166c-3p	Solyc02g024070.3.1	408116603333	408102902407031	4081	GSM1213988	Cat_1
2408100283	sly-miR166c-3p	Solyc02g069830.3.1	408116603333	408102906983031	4081	GSM1213988	Cat_1
2408100284	sly-miR166c-3p	Solyc03g120910.3.1	408116603333	408103912091031	4081	GSM1213988	Cat_1
2408100285	sly-miR166c-3p	Solyc11g069470.2.1	408116603333	408111906947021	4081	GSM1213988	Cat_1
2408100286	sly-miR166c-3p	Solyc12g044410.2.1	408116603333	408112904441021	4081	GSM1213988	Cat_1
2408100368	sly-miR166c-3p	Solyc02g024070.3.1	408116603333	408102902407031	4081	GSM1213989	Cat_1
2408100369	sly-miR166c-3p	Solyc02g069830.3.1	408116603333	408102906983031	4081	GSM1213989	Cat_1
2408100370	sly-miR166c-3p	Solyc03g120910.3.1	408116603333	408103912091031	4081	GSM1213989	Cat_1
2408100371	sly-miR166c-3p	Solyc12g044410.2.1	408116603333	408112904441021	4081	GSM1213989	Cat_1
2408100449	sly-miR166c-3p	Solyc02g024070.3.1	408116603333	408102902407031	4081	GSM1213990	Cat_1
2408100450	sly-miR166c-3p	Solyc02g069830.3.1	408116603333	408102906983031	4081	GSM1213990	Cat_1
2408100451	sly-miR166c-3p	Solyc03g120910.3.1	408116603333	408103912091031	4081	GSM1213990	Cat_1
2408100452	sly-miR166c-3p	Solyc12g044410.2.1	408116603333	408112904441021	4081	GSM1213990	Cat_1
2408100530	sly-miR166c-3p	Solyc02g024070.3.1	408116603333	408102902407031	4081	GSM1213991	Cat_1
2408100531	sly-miR166c-3p	Solyc02g069830.3.1	408116603333	408102906983031	4081	GSM1213991	Cat_1
2408100532	sly-miR166c-3p	Solyc03g120910.3.1	408116603333	408103912091031	4081	GSM1213991	Cat_1
2408100533	sly-miR166c-3p	Solyc11g069470.2.1	408116603333	408111906947021	4081	GSM1213991	Cat_1
2408100534	sly-miR166c-3p	Solyc12g044410.2.1	408116603333	408112904441021	4081	GSM1213991	Cat_1
2408100249	sly-miR167a	Solyc04g073990.3.1	408116701	408104907399031	4081	GSM553690	Cat_2
2408100250	sly-miR167a	Solyc06g036780.3.1	408116701	408106903678031	4081	GSM553690	Cat_2
2408100085	sly-miR167b-5p	Solyc11g010600.2.1	408116702555	408111901060021	4081	GSM553688	Cat_2
2408100251	sly-miR167b-5p	Solyc04g073990.3.1	408116702555	408104907399031	4081	GSM553690	Cat_2
2408100252	sly-miR167b-5p	Solyc11g010600.2.1	408116702555	408111901060021	4081	GSM553690	Cat_2
2408100579	sly-miR167b-5p	Solyc11g010600.2.1	408116702555	408111901060021	4081	GSM1213991	Cat_2
2408100031	sly-miR169b	Solyc01g006930.3.1	408116902	408101900693031	4081	GSM553688	Cat_1
2408100032	sly-miR169b	Solyc01g087240.3.1	408116902	408101908724031	4081	GSM553688	Cat_1
2408100033	sly-miR169b	Solyc08g062210.3.1	408116902	408108906221031	4081	GSM553688	Cat_1
2408100136	sly-miR169b	Solyc01g006930.3.1	408116902	408101900693031	4081	GSM553689	Cat_1
2408100137	sly-miR169b	Solyc01g087240.3.1	408116902	408101908724031	4081	GSM553689	Cat_1
2408100138	sly-miR169b	Solyc08g062210.3.1	408116902	408108906221031	4081	GSM553689	Cat_1
2408100220	sly-miR169b	Solyc01g006930.3.1	408116902	408101900693031	4081	GSM553690	Cat_1
2408100221	sly-miR169b	Solyc01g087240.3.1	408116902	408101908724031	4081	GSM553690	Cat_1
2408100256	sly-miR169b	Solyc08g062210.3.1	408116902	408108906221031	4081	GSM553690	Cat_2
2408100290	sly-miR169b	Solyc08g062210.3.1	408116902	408108906221031	4081	GSM1213988	Cat_1
2408100323	sly-miR169b	Solyc01g087240.3.1	408116902	408101908724031	4081	GSM1213988	Cat_2
2408100375	sly-miR169b	Solyc01g087240.3.1	408116902	408101908724031	4081	GSM1213989	Cat_1
2408100376	sly-miR169b	Solyc08g062210.3.1	408116902	408108906221031	4081	GSM1213989	Cat_1
2408100456	sly-miR169b	Solyc01g087240.3.1	408116902	408101908724031	4081	GSM1213990	Cat_1
2408100457	sly-miR169b	Solyc08g062210.3.1	408116902	408108906221031	4081	GSM1213990	Cat_1
2408100497	sly-miR169b	Solyc01g006930.3.1	408116902	408101900693031	4081	GSM1213990	Cat_2
2408100538	sly-miR169b	Solyc01g087240.3.1	408116902	408101908724031	4081	GSM1213991	Cat_1
2408100539	sly-miR169b	Solyc08g062210.3.1	408116902	408108906221031	4081	GSM1213991	Cat_1
2408100035	sly-miR169d	Solyc01g006930.3.1	408116904	408101900693031	4081	GSM553688	Cat_1
2408100036	sly-miR169d	Solyc01g087240.3.1	408116904	408101908724031	4081	GSM553688	Cat_1
2408100037	sly-miR169d	Solyc08g062210.3.1	408116904	408108906221031	4081	GSM553688	Cat_1
2408100140	sly-miR169d	Solyc01g006930.3.1	408116904	408101900693031	4081	GSM553689	Cat_1
2408100141	sly-miR169d	Solyc01g087240.3.1	408116904	408101908724031	4081	GSM553689	Cat_1
2408100142	sly-miR169d	Solyc08g062210.3.1	408116904	408108906221031	4081	GSM553689	Cat_1
2408100222	sly-miR169d	Solyc01g006930.3.1	408116904	408101900693031	4081	GSM553690	Cat_1
2408100223	sly-miR169d	Solyc01g087240.3.1	408116904	408101908724031	4081	GSM553690	Cat_1
2408100258	sly-miR169d	Solyc08g062210.3.1	408116904	408108906221031	4081	GSM553690	Cat_2
2408100292	sly-miR169d	Solyc08g062210.3.1	408116904	408108906221031	4081	GSM1213988	Cat_1
2408100324	sly-miR169d	Solyc01g087240.3.1	408116904	408101908724031	4081	GSM1213988	Cat_2
2408100378	sly-miR169d	Solyc01g087240.3.1	408116904	408101908724031	4081	GSM1213989	Cat_1
2408100379	sly-miR169d	Solyc08g062210.3.1	408116904	408108906221031	4081	GSM1213989	Cat_1
2408100459	sly-miR169d	Solyc01g087240.3.1	408116904	408101908724031	4081	GSM1213990	Cat_1
2408100460	sly-miR169d	Solyc08g062210.3.1	408116904	408108906221031	4081	GSM1213990	Cat_1
2408100498	sly-miR169d	Solyc01g006930.3.1	408116904	408101900693031	4081	GSM1213990	Cat_2
2408100541	sly-miR169d	Solyc01g087240.3.1	408116904	408101908724031	4081	GSM1213991	Cat_1
2408100542	sly-miR169d	Solyc08g062210.3.1	408116904	408108906221031	4081	GSM1213991	Cat_1
2408100038	sly-miR169e-5p	Solyc01g006930.3.1	408116905555	408101900693031	4081	GSM553688	Cat_1
2408100039	sly-miR169e-5p	Solyc01g087240.3.1	408116905555	408101908724031	4081	GSM553688	Cat_1
2408100143	sly-miR169e-5p	Solyc01g006930.3.1	408116905555	408101900693031	4081	GSM553689	Cat_1
2408100144	sly-miR169e-5p	Solyc01g087240.3.1	408116905555	408101908724031	4081	GSM553689	Cat_1
2408100224	sly-miR169e-5p	Solyc01g006930.3.1	408116905555	408101900693031	4081	GSM553690	Cat_1
2408100225	sly-miR169e-5p	Solyc01g087240.3.1	408116905555	408101908724031	4081	GSM553690	Cat_1
2408100325	sly-miR169e-5p	Solyc01g087240.3.1	408116905555	408101908724031	4081	GSM1213988	Cat_2
2408100380	sly-miR169e-5p	Solyc01g087240.3.1	408116905555	408101908724031	4081	GSM1213989	Cat_1
2408100461	sly-miR169e-5p	Solyc01g087240.3.1	408116905555	408101908724031	4081	GSM1213990	Cat_1
2408100499	sly-miR169e-5p	Solyc01g006930.3.1	408116905555	408101900693031	4081	GSM1213990	Cat_2
2408100543	sly-miR169e-5p	Solyc01g087240.3.1	408116905555	408101908724031	4081	GSM1213991	Cat_1
2408100040	sly-miR171a	Solyc08g078800.2.1	408117101	408108907880021	4081	GSM553688	Cat_1
2408100088	sly-miR171a	Solyc01g090950.3.1	408117101	408101909095031	4081	GSM553688	Cat_2
2408100145	sly-miR171a	Solyc01g090950.3.1	408117101	408101909095031	4081	GSM553689	Cat_1
2408100146	sly-miR171a	Solyc08g078800.2.1	408117101	408108907880021	4081	GSM553689	Cat_1
2408100226	sly-miR171a	Solyc08g078800.2.1	408117101	408108907880021	4081	GSM553690	Cat_1
2408100293	sly-miR171a	Solyc08g078800.2.1	408117101	408108907880021	4081	GSM1213988	Cat_1
2408100326	sly-miR171a	Solyc01g090950.3.1	408117101	408101909095031	4081	GSM1213988	Cat_2
2408100327	sly-miR171a	Solyc02g085600.1.1	408117101	408102908560011	4081	GSM1213988	Cat_2
2408100381	sly-miR171a	Solyc08g078800.2.1	408117101	408108907880021	4081	GSM1213989	Cat_1
2408100406	sly-miR171a	Solyc01g090950.3.1	408117101	408101909095031	4081	GSM1213989	Cat_2
2408100462	sly-miR171a	Solyc08g078800.2.1	408117101	408108907880021	4081	GSM1213990	Cat_1
2408100500	sly-miR171a	Solyc01g090950.3.1	408117101	408101909095031	4081	GSM1213990	Cat_2
2408100544	sly-miR171a	Solyc08g078800.2.1	408117101	408108907880021	4081	GSM1213991	Cat_1
2408100580	sly-miR171a	Solyc01g090950.3.1	408117101	408101909095031	4081	GSM1213991	Cat_2
2408100043	sly-miR171d	Solyc01g090950.3.1	408117104	408101909095031	4081	GSM553688	Cat_1
2408100044	sly-miR171d	Solyc11g013150.1.1	408117104	408111901315011	4081	GSM553688	Cat_1
2408100090	sly-miR171d	Solyc08g078800.2.1	408117104	408108907880021	4081	GSM553688	Cat_2
2408100185	sly-miR171d	Solyc01g090950.3.1	408117104	408101909095031	4081	GSM553689	Cat_2
2408100228	sly-miR171d	Solyc01g090950.3.1	408117104	408101909095031	4081	GSM553690	Cat_1
2408100260	sly-miR171d	Solyc08g078800.2.1	408117104	408108907880021	4081	GSM553690	Cat_2
2408100296	sly-miR171d	Solyc01g090950.3.1	408117104	408101909095031	4081	GSM1213988	Cat_1
2408100297	sly-miR171d	Solyc11g013150.1.1	408117104	408111901315011	4081	GSM1213988	Cat_1
2408100329	sly-miR171d	Solyc08g078800.2.1	408117104	408108907880021	4081	GSM1213988	Cat_2
2408100383	sly-miR171d	Solyc01g090950.3.1	408117104	408101909095031	4081	GSM1213989	Cat_1
2408100408	sly-miR171d	Solyc08g078800.2.1	408117104	408108907880021	4081	GSM1213989	Cat_2
2408100464	sly-miR171d	Solyc01g090950.3.1	408117104	408101909095031	4081	GSM1213990	Cat_1
2408100502	sly-miR171d	Solyc08g078800.2.1	408117104	408108907880021	4081	GSM1213990	Cat_2
2408100547	sly-miR171d	Solyc01g090950.3.1	408117104	408101909095031	4081	GSM1213991	Cat_1
2408100548	sly-miR171d	Solyc11g013150.1.1	408117104	408111901315011	4081	GSM1213991	Cat_1
2408100582	sly-miR171d	Solyc08g078800.2.1	408117104	408108907880021	4081	GSM1213991	Cat_2
2408100045	sly-miR171e	Solyc01g090950.3.1	408117105	408101909095031	4081	GSM553688	Cat_1
2408100046	sly-miR171e	Solyc11g013150.1.1	408117105	408111901315011	4081	GSM553688	Cat_1
2408100091	sly-miR171e	Solyc08g078800.2.1	408117105	408108907880021	4081	GSM553688	Cat_2
2408100186	sly-miR171e	Solyc01g090950.3.1	408117105	408101909095031	4081	GSM553689	Cat_2
2408100229	sly-miR171e	Solyc01g090950.3.1	408117105	408101909095031	4081	GSM553690	Cat_1
2408100261	sly-miR171e	Solyc08g078800.2.1	408117105	408108907880021	4081	GSM553690	Cat_2
2408100298	sly-miR171e	Solyc01g090950.3.1	408117105	408101909095031	4081	GSM1213988	Cat_1
2408100299	sly-miR171e	Solyc11g013150.1.1	408117105	408111901315011	4081	GSM1213988	Cat_1
2408100330	sly-miR171e	Solyc08g078800.2.1	408117105	408108907880021	4081	GSM1213988	Cat_2
2408100384	sly-miR171e	Solyc01g090950.3.1	408117105	408101909095031	4081	GSM1213989	Cat_1
2408100409	sly-miR171e	Solyc08g078800.2.1	408117105	408108907880021	4081	GSM1213989	Cat_2
2408100465	sly-miR171e	Solyc01g090950.3.1	408117105	408101909095031	4081	GSM1213990	Cat_1
2408100503	sly-miR171e	Solyc08g078800.2.1	408117105	408108907880021	4081	GSM1213990	Cat_2
2408100549	sly-miR171e	Solyc01g090950.3.1	408117105	408101909095031	4081	GSM1213991	Cat_1
2408100550	sly-miR171e	Solyc11g013150.1.1	408117105	408111901315011	4081	GSM1213991	Cat_1
2408100583	sly-miR171e	Solyc08g078800.2.1	408117105	408108907880021	4081	GSM1213991	Cat_2
2408100189	sly-miR395a	Solyc09g082860.3.1	408139501	408109908286031	4081	GSM553689	Cat_2
2408100262	sly-miR395a	Solyc04g054730.3.1	408139501	408104905473031	4081	GSM553690	Cat_2
2408100263	sly-miR395a	Solyc09g082860.3.1	408139501	408109908286031	4081	GSM553690	Cat_2
2408100411	sly-miR395a	Solyc09g082860.3.1	408139501	408109908286031	4081	GSM1213989	Cat_2
2408100587	sly-miR395a	Solyc09g082860.3.1	408139501	408109908286031	4081	GSM1213991	Cat_2
2408100190	sly-miR395b	Solyc09g082860.3.1	408139502	408109908286031	4081	GSM553689	Cat_2
2408100264	sly-miR395b	Solyc04g054730.3.1	408139502	408104905473031	4081	GSM553690	Cat_2
2408100265	sly-miR395b	Solyc09g082860.3.1	408139502	408109908286031	4081	GSM553690	Cat_2
2408100412	sly-miR395b	Solyc09g082860.3.1	408139502	408109908286031	4081	GSM1213989	Cat_2
2408100588	sly-miR395b	Solyc09g082860.3.1	408139502	408109908286031	4081	GSM1213991	Cat_2
2408100098	sly-miR396b	Solyc12g088670.2.1	408139602	408112908867021	4081	GSM553688	Cat_2
2408100167	sly-miR396b	Solyc02g062740.3.1	408139602	408102906274031	4081	GSM553689	Cat_1
2408100168	sly-miR396b	Solyc07g056470.3.1	408139602	408107905647031	4081	GSM553689	Cat_1
2408100244	sly-miR396b	Solyc02g062740.3.1	408139602	408102906274031	4081	GSM553690	Cat_1
2408100331	sly-miR396b	Solyc04g077510.3.1	408139602	408104907751031	4081	GSM1213988	Cat_2
2408100590	sly-miR396b	Solyc12g088670.2.1	408139602	408112908867021	4081	GSM1213991	Cat_2
2408100064	sly-miR403-3p	Solyc02g069260.3.1	4081403333	408102906926031	4081	GSM553688	Cat_1
2408100169	sly-miR403-3p	Solyc02g069260.3.1	4081403333	408102906926031	4081	GSM553689	Cat_1
2408100245	sly-miR403-3p	Solyc02g069260.3.1	4081403333	408102906926031	4081	GSM553690	Cat_1
2408100304	sly-miR403-3p	Solyc02g069260.3.1	4081403333	408102906926031	4081	GSM1213988	Cat_1
2408100395	sly-miR403-3p	Solyc02g069260.3.1	4081403333	408102906926031	4081	GSM1213989	Cat_1
2408100480	sly-miR403-3p	Solyc02g069260.3.1	4081403333	408102906926031	4081	GSM1213990	Cat_1
2408100556	sly-miR403-3p	Solyc02g069260.3.1	4081403333	408102906926031	4081	GSM1213991	Cat_1
2408100065	sly-miR482b	Solyc02g036270.3.1	408148202	408102903627031	4081	GSM553688	Cat_1
2408100170	sly-miR482b	Solyc02g036270.3.1	408148202	408102903627031	4081	GSM553689	Cat_1
2408100267	sly-miR482b	Solyc02g036270.3.1	408148202	408102903627031	4081	GSM553690	Cat_2
2408100268	sly-miR482b	Solyc07g005770.2.1	408148202	408107900577021	4081	GSM553690	Cat_2
2408100305	sly-miR482b	Solyc02g036270.3.1	408148202	408102903627031	4081	GSM1213988	Cat_1
2408100306	sly-miR482b	Solyc04g009120.2.1	408148202	408104900912021	4081	GSM1213988	Cat_1
2408100307	sly-miR482b	Solyc04g009130.3.1	408148202	408104900913031	4081	GSM1213988	Cat_1
2408100308	sly-miR482b	Solyc04g009290.2.1	408148202	408104900929021	4081	GSM1213988	Cat_1
2408100332	sly-miR482b	Solyc05g008070.3.1	408148202	408105900807031	4081	GSM1213988	Cat_2
2408100333	sly-miR482b	Solyc10g051050.2.1	408148202	408110905105021	4081	GSM1213988	Cat_2
2408100396	sly-miR482b	Solyc02g036270.3.1	408148202	408102903627031	4081	GSM1213989	Cat_1
2408100414	sly-miR482b	Solyc05g008070.3.1	408148202	408105900807031	4081	GSM1213989	Cat_2
2408100415	sly-miR482b	Solyc10g051050.2.1	408148202	408110905105021	4081	GSM1213989	Cat_2
2408100416	sly-miR482b	Solyc11g006530.2.1	408148202	408111900653021	4081	GSM1213989	Cat_2
2408100417	sly-miR482b	Solyc12g017800.2.1	408148202	408112901780021	4081	GSM1213989	Cat_2
2408100481	sly-miR482b	Solyc02g036270.3.1	408148202	408102903627031	4081	GSM1213990	Cat_1
2408100482	sly-miR482b	Solyc04g009120.2.1	408148202	408104900912021	4081	GSM1213990	Cat_1
2408100483	sly-miR482b	Solyc04g009130.3.1	408148202	408104900913031	4081	GSM1213990	Cat_1
2408100484	sly-miR482b	Solyc04g009290.2.1	408148202	408104900929021	4081	GSM1213990	Cat_1
2408100485	sly-miR482b	Solyc11g006530.2.1	408148202	408111900653021	4081	GSM1213990	Cat_1
2408100486	sly-miR482b	Solyc12g017800.2.1	408148202	408112901780021	4081	GSM1213990	Cat_1
2408100505	sly-miR482b	Solyc05g008070.3.1	408148202	408105900807031	4081	GSM1213990	Cat_2
2408100506	sly-miR482b	Solyc07g005770.2.1	408148202	408107900577021	4081	GSM1213990	Cat_2
2408100507	sly-miR482b	Solyc10g051050.2.1	408148202	408110905105021	4081	GSM1213990	Cat_2
2408100557	sly-miR482b	Solyc02g036270.3.1	408148202	408102903627031	4081	GSM1213991	Cat_1
2408100558	sly-miR482b	Solyc04g009120.2.1	408148202	408104900912021	4081	GSM1213991	Cat_1
2408100559	sly-miR482b	Solyc04g009130.3.1	408148202	408104900913031	4081	GSM1213991	Cat_1
2408100560	sly-miR482b	Solyc04g009290.2.1	408148202	408104900929021	4081	GSM1213991	Cat_1
2408100561	sly-miR482b	Solyc11g006530.2.1	408148202	408111900653021	4081	GSM1213991	Cat_1
2408100562	sly-miR482b	Solyc12g017800.2.1	408148202	408112901780021	4081	GSM1213991	Cat_1
2408100591	sly-miR482b	Solyc05g008070.3.1	408148202	408105900807031	4081	GSM1213991	Cat_2
2408100592	sly-miR482b	Solyc08g005440.3.1	408148202	408108900544031	4081	GSM1213991	Cat_2
2408100593	sly-miR482b	Solyc10g051050.2.1	408148202	408110905105021	4081	GSM1213991	Cat_2
2408100594	sly-miR482b	Solyc11g006630.1.1	408148202	408111900663011	4081	GSM1213991	Cat_2
2408100066	sly-miR482d-3p	Solyc06g005410.3.1	408148204333	408106900541031	4081	GSM553688	Cat_1
2408100171	sly-miR482d-3p	Solyc06g005410.3.1	408148204333	408106900541031	4081	GSM553689	Cat_1
2408100246	sly-miR482d-3p	Solyc06g005410.3.1	408148204333	408106900541031	4081	GSM553690	Cat_1
2408100335	sly-miR482d-3p	Solyc02g032650.3.1	408148204333	408102903265031	4081	GSM1213988	Cat_2
2408100421	sly-miR482d-3p	Solyc06g005410.3.1	408148204333	408106900541031	4081	GSM1213989	Cat_2
2408100509	sly-miR482d-3p	Solyc06g005410.3.1	408148204333	408106900541031	4081	GSM1213990	Cat_2
2408100422	sly-miR482d-5p	Solyc06g065390.3.1	408148204555	408106906539031	4081	GSM1213989	Cat_2
2408100172	sly-miR6024	Solyc05g008070.3.1	40816024	408105900807031	4081	GSM553689	Cat_1
2408100193	sly-miR6024	Solyc10g051050.2.1	40816024	408110905105021	4081	GSM553689	Cat_2
2408100269	sly-miR6024	Solyc11g006520.2.1	40816024	408111900652021	4081	GSM553690	Cat_2
2408100309	sly-miR6024	Solyc01g087200.3.1	40816024	408101908720031	4081	GSM1213988	Cat_1
2408100310	sly-miR6024	Solyc04g012010.3.1	40816024	408104901201031	4081	GSM1213988	Cat_1
2408100311	sly-miR6024	Solyc05g008070.3.1	40816024	408105900807031	4081	GSM1213988	Cat_1
2408100312	sly-miR6024	Solyc10g051050.2.1	40816024	408110905105021	4081	GSM1213988	Cat_1
2408100313	sly-miR6024	Solyc11g069990.2.1	40816024	408111906999021	4081	GSM1213988	Cat_1
2408100314	sly-miR6024	Solyc11g070020.2.1	40816024	408111907002021	4081	GSM1213988	Cat_1
2408100338	sly-miR6024	Solyc06g062440.3.1	40816024	408106906244031	4081	GSM1213988	Cat_2
2408100398	sly-miR6024	Solyc01g087200.3.1	40816024	408101908720031	4081	GSM1213989	Cat_1
2408100399	sly-miR6024	Solyc04g012010.3.1	40816024	408104901201031	4081	GSM1213989	Cat_1
2408100400	sly-miR6024	Solyc05g008070.3.1	40816024	408105900807031	4081	GSM1213989	Cat_1
2408100424	sly-miR6024	Solyc10g051050.2.1	40816024	408110905105021	4081	GSM1213989	Cat_2
2408100425	sly-miR6024	Solyc11g069990.2.1	40816024	408111906999021	4081	GSM1213989	Cat_2
2408100426	sly-miR6024	Solyc11g070020.2.1	40816024	408111907002021	4081	GSM1213989	Cat_2
2408100491	sly-miR6024	Solyc05g008070.3.1	40816024	408105900807031	4081	GSM1213990	Cat_1
2408100492	sly-miR6024	Solyc10g051050.2.1	40816024	408110905105021	4081	GSM1213990	Cat_1
2408100568	sly-miR6024	Solyc01g087200.3.1	40816024	408101908720031	4081	GSM1213991	Cat_1
2408100569	sly-miR6024	Solyc04g012010.3.1	40816024	408104901201031	4081	GSM1213991	Cat_1
2408100570	sly-miR6024	Solyc05g008070.3.1	40816024	408105900807031	4081	GSM1213991	Cat_1
2408100571	sly-miR6024	Solyc10g008230.2.1	40816024	408110900823021	4081	GSM1213991	Cat_1
2408100572	sly-miR6024	Solyc10g051050.2.1	40816024	408110905105021	4081	GSM1213991	Cat_1
2408100573	sly-miR6024	Solyc11g069990.2.1	40816024	408111906999021	4081	GSM1213991	Cat_1
2408100574	sly-miR6024	Solyc11g070020.2.1	40816024	408111907002021	4081	GSM1213991	Cat_1
2408100598	sly-miR6024	Solyc06g062440.3.1	40816024	408106906244031	4081	GSM1213991	Cat_2
2408100599	sly-miR6024	Solyc10g008240.3.1	40816024	408110900824031	4081	GSM1213991	Cat_2
2408100067	sly-miR6027-3p	Solyc04g026110.3.1	40816027333	408104902611031	4081	GSM553688	Cat_1
2408100173	sly-miR6027-3p	Solyc04g026110.3.1	40816027333	408104902611031	4081	GSM553689	Cat_1
2408100194	sly-miR6027-3p	Solyc10g047320.2.1	40816027333	408110904732021	4081	GSM553689	Cat_2
2408100247	sly-miR6027-3p	Solyc04g026110.3.1	40816027333	408104902611031	4081	GSM553690	Cat_1
2408100315	sly-miR6027-3p	Solyc04g026110.3.1	40816027333	408104902611031	4081	GSM1213988	Cat_1
2408100339	sly-miR6027-3p	Solyc10g047320.2.1	40816027333	408110904732021	4081	GSM1213988	Cat_2
2408100340	sly-miR6027-3p	Solyc11g069020.2.1	40816027333	408111906902021	4081	GSM1213988	Cat_2
2408100427	sly-miR6027-3p	Solyc04g026110.3.1	40816027333	408104902611031	4081	GSM1213989	Cat_2
2408100428	sly-miR6027-3p	Solyc05g012900.3.1	40816027333	408105901290031	4081	GSM1213989	Cat_2
2408100429	sly-miR6027-3p	Solyc05g012910.3.1	40816027333	408105901291031	4081	GSM1213989	Cat_2
2408100430	sly-miR6027-3p	Solyc10g047320.2.1	40816027333	408110904732021	4081	GSM1213989	Cat_2
2408100493	sly-miR6027-3p	Solyc05g012900.3.1	40816027333	408105901290031	4081	GSM1213990	Cat_1
2408100494	sly-miR6027-3p	Solyc05g012910.3.1	40816027333	408105901291031	4081	GSM1213990	Cat_1
2408100510	sly-miR6027-3p	Solyc10g047320.2.1	40816027333	408110904732021	4081	GSM1213990	Cat_2
2408100575	sly-miR6027-3p	Solyc05g012900.3.1	40816027333	408105901290031	4081	GSM1213991	Cat_1
2408100576	sly-miR6027-3p	Solyc05g012910.3.1	40816027333	408105901291031	4081	GSM1213991	Cat_1
2408100577	sly-miR6027-3p	Solyc11g069020.2.1	40816027333	408111906902021	4081	GSM1213991	Cat_1
2408100023	sly-miR160a	Solyc11g013480.2.1	408116001	408111901348021	4081	GSM553688	Cat_1
2408100073	sly-miR160a	Solyc11g069500.2.1	408116001	408111906950021	4081	GSM553688	Cat_2
2408100118	sly-miR160a	Solyc11g013480.2.1	408116001	408111901348021	4081	GSM553689	Cat_1
2408100175	sly-miR160a	Solyc09g007810.3.1	408116001	408109900781031	4081	GSM553689	Cat_2
2408100176	sly-miR160a	Solyc11g069500.2.1	408116001	408111906950021	4081	GSM553689	Cat_2
2408100204	sly-miR160a	Solyc11g013480.2.1	408116001	408111901348021	4081	GSM553690	Cat_1
2408100248	sly-miR160a	Solyc11g069500.2.1	408116001	408111906950021	4081	GSM553690	Cat_2
2408100271	sly-miR160a	Solyc11g013480.2.1	408116001	408111901348021	4081	GSM1213988	Cat_1
2408100321	sly-miR160a	Solyc11g069500.2.1	408116001	408111906950021	4081	GSM1213988	Cat_2
2408100358	sly-miR160a	Solyc11g013480.2.1	408116001	408111901348021	4081	GSM1213989	Cat_1
2408100359	sly-miR160a	Solyc11g069500.2.1	408116001	408111906950021	4081	GSM1213989	Cat_1
2408100439	sly-miR160a	Solyc11g013480.2.1	408116001	408111901348021	4081	GSM1213990	Cat_1
2408100440	sly-miR160a	Solyc11g069500.2.1	408116001	408111906950021	4081	GSM1213990	Cat_1
2408100519	sly-miR160a	Solyc11g013480.2.1	408116001	408111901348021	4081	GSM1213991	Cat_1
2408100578	sly-miR160a	Solyc11g069500.2.1	408116001	408111906950021	4081	GSM1213991	Cat_2
2408100266	sly-miR399	Solyc02g078210.3.1	4081399	408102907821031	4081	GSM553690	Cat_2
2408100413	sly-miR399	Solyc02g078210.3.1	4081399	408102907821031	4081	GSM1213989	Cat_2
2408100504	sly-miR399	Solyc02g078210.3.1	4081399	408102907821031	4081	GSM1213990	Cat_2
2408100555	sly-miR399	Solyc02g078210.3.1	4081399	408102907821031	4081	GSM1213991	Cat_1
2408100195	sly-miR9472-3p	Solyc05g007250.3.1	40819472333	408105900725031	4081	GSM553689	Cat_2
