# Supplementary material for: Identification and analysis of oxygen responsive microRNAs in the root of wild tomato (S. habrochaites)
Source: BMC Plant Biol. 2019 Mar 12;19:100. doi: 10.1186/s12870-019-1698-x (PMC6416974; doi:10.1186/s12870-019-1698-x)
Supplement: Supplementary file 9 — Predicted targets of novel miRNAs identified in this study by psRNATarget. (XLSX 11 kb) [file 12870_2019_1698_MOESM9_ESM.xlsx]

## Sheet: psRNATargetJob-1533726431168394
Additional file 9. Predicted targets of novel miRNAs identified in this study by psRNATarget.
miRNA_Acc.	Target_Acc.	Expectation	UPE$	miRNA_start	miRNA_end	Target_start	Target_end	miRNA_aligned_fragment	Target_aligned_fragment	Inhibition	Target_Desc.	Multiplicity
UGUGGGCUCCCCAUUCGACCC	Solyc11g027790.1.1	1.5	21.433	1	21	32	52	UGUGGGCUCCCCAUUCGACCC	GGGUUGAAUGGGAAGCCCACA	Translation	evidence_code:10F0H0E0IEG genomic_reference:SL2.50ch11 gene_region:15343685-15343876 transcript_region:SL2.50ch11:15343685..15343876+ functional_description:"Unknown Protein (AHRD V1)"	1
UGUGGGCUCCCCAUUCGACCC	Solyc03g119780.2.1	3	16.934	1	21	197	216	UGUGGGCUCCCCAUUCGACCC	CAGUUGA-UGGGGAGCCUACA	Cleavage	genomic_reference:SL2.50ch03 gene_region:62396383-62411459 transcript_region:SL2.50ch03:62396383..62411459- go_terms:GO:0008270 functional_description:"Transcription initiation factor TFIID subunit (AHRD V1 *--- C7G081_DICDI); contains Interpro domain(s) IPR014782 Peptidase M1, membrane alanine aminopeptidase, N-terminal "	1
